# Supplementary material for: 1-Benzyl-1,4-diazepan-5-one
Source: Acta Crystallogr Sect E Struct Rep Online. 2008 Feb 8;64(Pt 3):o569. doi: 10.1107/S1600536808001773 (PMC2960785; doi:10.1107/S1600536808001773)
Supplement: Supplementary file 1 [file e-64-0o569-sup1.cif]

##############################################################################
###                                                                        ###
###        Electronic paper (Acta Crystallographica Section E)             ###
###                                                                        ###
##############################################################################
#                                                                            #
# This CIF contains the data in a paper accepted for publication in Acta     #
# Crystallographica Section E. It conforms to the requirements of Notes      #
# for Authors for Section E, and has been peer reviewed under the auspices   #
# of the IUCr Commission on Journals.                                        #
#                                                                            #
# Full details of the Crystallographic Information File format               #
# are given in the paper "The Crystallographic Information File (CIF):       #
# a New Standard Archive File for Crystallography" by S. R. Hall, F. H.      #
# Allen and I. D. Brown [Acta Cryst. (1991), A47, 655-685].                  #
#                                                                            #
# The current version of the core CIF dictionary is obtainable from          #
# ftp://ftp.iucr.org/pub/cif_core.dic. The current version number is 2.1.    #
#                                                                            #
# Software is freely available for graphical display of the structure(s) in  #
# this CIF.  For information consult the CIF home page http://www.iucr.org/  #
# cif/home.html                                                              #
#                                                                            #
##############################################################################
                                             
data_global
_audit_creation_method     'from SHELXL97 CIF and IUCr SHELXL97-template'
_journal_date_recd_electronic     2007-12-07
_journal_date_accepted     2008-01-17
_journal_name_full     'Acta Crystallographica, Section E'
_journal_year     2008
_journal_volume     64
_journal_issue      3
_journal_page_first     o569
_journal_page_last     o569
_journal_paper_category     QO
_journal_coeditor_code     FL2179
_publ_contact_author_name     'Jintang, Wang'
_publ_contact_author_address
;
Department of Applied Chemistry
College of Sciences
Nanjing University of Technolgy
Xinmofan Road No. 5 Nanjing
Nanjing 210009
People's Republic of China
;
_publ_contact_author_email     shafei1983@163.com
_publ_contact_author_fax     '86 25  83240234'
_publ_contact_author_phone     '86 25 83240234'
_publ_section_title
;
1-Benzyl-1,4-diazepan-5-one
;
loop_
    _publ_author_name
    _publ_author_address
    'Fei Sha'
;
Department of Applied Chemistry
College of Sciences
Nanjing University of Technology
Xinmofan Road No. 5 Nanjing
Nanjing 210009
People's Republic of China
;
    'Hao Xu'
;
Department of Applied Chemistry
College of Sciences
Nanjing University of Technology
Xinmofan Road No. 5 Nanjing
Nanjing 210009
People's Republic of China
;
    'Shan Liu'
;
Department of Applied Chemistry
College of Sciences
Nanjing University of Technology
Xinmofan Road No. 5 Nanjing
Nanjing 210009
People's Republic of China
;
    'Peng Wang'
;
Center of Drug Discovery
China Pharmaceutical University
Nanjing 210009
People's Republic of China
;
    'Jin-tang Wang'
;
Department of Applied Chemistry
College of Sciences
Nanjing University of Technology
Xinmofan Road No. 5 Nanjing
Nanjing 210009
People's Republic of China
;
data_I
_audit_creation_method     SHELXL-97
_chemical_name_systematic
;
1-Benzyl-1,4-diazepan-5-one
;
_chemical_name_common     ?
_chemical_formula_moiety     'C12 H16 N2 O'
_chemical_formula_sum     'C12 H16 N2 O'
_chemical_formula_iupac     'C12 H16 N2 O'
_chemical_formula_weight     204.27
_chemical_melting_point     ?
_symmetry_cell_setting     Monoclinic
_symmetry_space_group_name_H-M     'P 21/c'
_symmetry_space_group_name_Hall     '-P 2ybc'
loop_
    _symmetry_equiv_pos_as_xyz
    'x, y, z'
    '-x, y+1/2, -z+1/2'
    '-x, -y, -z'
    'x, -y-1/2, z-1/2'
_cell_length_a     12.602(3)
_cell_length_b     7.4920(15)
_cell_length_c     12.824(3)
_cell_angle_alpha     90.00
_cell_angle_beta     111.00(3)
_cell_angle_gamma     90.00
_cell_volume     1130.3(4)
_cell_formula_units_Z     4
_cell_measurement_reflns_used     25
_cell_measurement_theta_min     9
_cell_measurement_theta_max     12
_cell_measurement_temperature     298(2)
_exptl_crystal_description     BLOCK
_exptl_crystal_colour     colourless
_exptl_crystal_size_max     0.20
_exptl_crystal_size_mid     0.10
_exptl_crystal_size_min     0.10
_exptl_crystal_density_diffrn     1.200
_exptl_crystal_density_meas     ?
_exptl_crystal_density_method     'not measured'
_exptl_crystal_F_000     440
_exptl_absorpt_coefficient_mu     0.078
_exptl_absorpt_correction_type     psi-scan
_exptl_absorpt_process_details     '(North <i>et al.</i>,  1968)'
_exptl_absorpt_correction_T_min     0.9846
_exptl_absorpt_correction_T_max     0.9923
_exptl_special_details
;
;
_diffrn_ambient_temperature     298(2)
_diffrn_radiation_type     MoK\a
_diffrn_radiation_wavelength     0.71073
_diffrn_radiation_source     'fine-focus sealed tube'
_diffrn_radiation_monochromator     graphite
_diffrn_measurement_device_type     'Enraf--Nonius CAD-4'
_diffrn_measurement_method     \w/2\q
_diffrn_detector_area_resol_mean     ?
_diffrn_reflns_number     2308
_diffrn_reflns_av_R_equivalents     0.0533
_diffrn_reflns_av_sigmaI/netI     0.0431
_diffrn_reflns_theta_min     1.73
_diffrn_reflns_theta_max     25.97
_diffrn_reflns_theta_full     25.97
_diffrn_measured_fraction_theta_max     0.999
_diffrn_measured_fraction_theta_full     0.999
_diffrn_reflns_limit_h_min     -15
_diffrn_reflns_limit_h_max     14
_diffrn_reflns_limit_k_min     0
_diffrn_reflns_limit_k_max     9
_diffrn_reflns_limit_l_min     0
_diffrn_reflns_limit_l_max     15
_diffrn_standards_number     3
_diffrn_standards_interval_count     200
_diffrn_standards_interval_time     2
_diffrn_standards_decay_%     0
_refine_special_details
;
 Refinement of F^2^ against ALL reflections.  The weighted R-factor wR and
 goodness of fit S are based on F^2^, conventional R-factors R are based
 on F, with F set to zero for negative F^2^. The threshold expression of
 F^2^ > 2sigma(F^2^) is used only for calculating R-factors(gt) etc. and is
 not relevant to the choice of reflections for refinement.  R-factors based
 on F^2^ are statistically about twice as large as those based on F, and R-
 factors based on ALL data will be even larger.
;
_reflns_number_total     2205
_reflns_number_gt     1162
_reflns_threshold_expression     I>2\s(I)
_refine_ls_structure_factor_coef     Fsqd
_refine_ls_matrix_type     full
_refine_ls_R_factor_all     0.1519
_refine_ls_R_factor_gt     0.0877
_refine_ls_wR_factor_gt     0.1593
_refine_ls_wR_factor_ref     0.1892
_refine_ls_goodness_of_fit_ref     0.995
_refine_ls_restrained_S_all     1.014
_refine_ls_number_reflns     2205
_refine_ls_number_parameters     130
_refine_ls_number_restraints     46
_refine_ls_hydrogen_treatment     constr
_refine_ls_weighting_scheme     calc
_refine_ls_weighting_details
             'calc w=1/[\s^2^(Fo^2^)+(0.04P)^2^+1.65P] where P=(Fo^2^+2Fc^2^)/3'
_atom_sites_solution_hydrogens     geom
_atom_sites_solution_primary     direct
_atom_sites_solution_secondary     difmap
_refine_ls_shift/su_max     0.000
_refine_ls_shift/su_mean     0.000
_refine_diff_density_max     0.516
_refine_diff_density_min     -0.180
_refine_ls_extinction_method     none
_refine_ls_extinction_coef     ?
loop_
    _atom_type_symbol
    _atom_type_description
    _atom_type_scat_dispersion_real
    _atom_type_scat_dispersion_imag
    _atom_type_scat_source
    'C' 'C' 0.0033 0.0016
                         'International Tables Vol C Tables 4.2.6.8 and 6.1.1.4'
    'H' 'H' 0.0000 0.0000
                         'International Tables Vol C Tables 4.2.6.8 and 6.1.1.4'
    'N' 'N' 0.0061 0.0033
                         'International Tables Vol C Tables 4.2.6.8 and 6.1.1.4'
    'O' 'O' 0.0106 0.0060
                         'International Tables Vol C Tables 4.2.6.8 and 6.1.1.4'
_computing_data_collection     'CAD-4 Software (Enraf--Nonius, 1989)'
_computing_cell_refinement     'CAD-4 Software (Enraf--Nonius, 1989)'
_computing_data_reduction     'XCAD4 (Harms & Wocadlo, 1995)'
_computing_structure_solution     'SHELXS97 (Sheldrick, 2008)'
_computing_structure_refinement     'SHELXL97 (Sheldrick, 2008)'
_computing_molecular_graphics     'SHELXTL (Sheldrick, 2008)'
_computing_publication_material     'SHELXTL (Sheldrick, 2008)'
loop_
    _atom_site_type_symbol
    _atom_site_label
    _atom_site_fract_x
    _atom_site_fract_y
    _atom_site_fract_z
    _atom_site_U_iso_or_equiv
    _atom_site_adp_type
    _atom_site_calc_flag
    _atom_site_refinement_flags
    _atom_site_occupancy
    _atom_site_disorder_assembly
    _atom_site_disorder_group
    N N1 0.3935(3) -0.4319(6) 0.5667(3) 0.0870(12) Uani d U 1 . .
    H H1A 0.4312 -0.5275 0.5667 0.104 Uiso calc R 1 . .
    O O 0.5027(3) -0.2681(5) 0.4894(3) 0.108 Uani d D 1 . .
    N N2 0.2757(3) -0.1384(4) 0.6724(2) 0.0542(8) Uani d . 1 . .
    C C1 0.2993(4) -0.4434(5) 0.6094(4) 0.0705(12) Uani d U 1 . .
    H H1B 0.2940 -0.5657 0.6319 0.085 Uiso calc R 1 . .
    H H1C 0.2289 -0.4158 0.5487 0.085 Uiso calc R 1 . .
    C C2 0.3090(4) -0.3232(5) 0.7059(4) 0.0697(11) Uani d U 1 . .
    H H2A 0.2613 -0.3696 0.7446 0.084 Uiso calc R 1 . .
    H H2B 0.3869 -0.3245 0.7579 0.084 Uiso calc R 1 . .
    C C3 0.3581(3) -0.0442(5) 0.6349(3) 0.0632(10) Uani d U 1 . .
    H H3A 0.4334 -0.0571 0.6912 0.076 Uiso calc R 1 . .
    H H3B 0.3396 0.0820 0.6278 0.076 Uiso calc R 1 . .
    C C4 0.3596(3) -0.1132(6) 0.5236(3) 0.0683(11) Uani d U 1 . .
    H H4A 0.2817 -0.1299 0.4735 0.082 Uiso calc R 1 . .
    H H4B 0.3932 -0.0222 0.4913 0.082 Uiso calc R 1 . .
    C C5 0.4230(3) -0.2848(7) 0.5289(4) 0.0765(13) Uani d DU 1 . .
    C C6 0.2595(3) -0.0404(6) 0.7642(3) 0.0685(12) Uani d . 1 . .
    H H6A 0.3332 -0.0018 0.8157 0.082 Uiso calc R 1 . .
    H H6B 0.2272 -0.1204 0.8043 0.082 Uiso calc R 1 . .
    C C7 0.1827(3) 0.1221(5) 0.7265(3) 0.0531(9) Uani d . 1 . .
    C C8 0.1029(3) 0.1333(5) 0.6142(4) 0.0643(11) Uani d . 1 . .
    H H8A 0.1017 0.0489 0.5606 0.077 Uiso calc R 1 . .
    C C9 0.0285(4) 0.2739(6) 0.5892(4) 0.0779(13) Uani d . 1 . .
    H H9A -0.0223 0.2845 0.5161 0.094 Uiso calc R 1 . .
    C C10 0.0241(4) 0.3960(7) 0.6626(5) 0.0865(15) Uani d . 1 . .
    H H10A -0.0288 0.4879 0.6406 0.104 Uiso calc R 1 . .
    C C11 0.0969(5) 0.3858(6) 0.7691(5) 0.0869(15) Uani d . 1 . .
    H H11A 0.0954 0.4710 0.8213 0.104 Uiso calc R 1 . .
    C C12 0.1748(4) 0.2447(6) 0.7999(4) 0.0713(12) Uani d . 1 . .
    H H12A 0.2230 0.2354 0.8741 0.086 Uiso calc R 1 . .
loop_
    _atom_site_aniso_label
    _atom_site_aniso_U_11
    _atom_site_aniso_U_22
    _atom_site_aniso_U_33
    _atom_site_aniso_U_12
    _atom_site_aniso_U_13
    _atom_site_aniso_U_23
    N1 0.065(2) 0.109(3) 0.076(3) 0.031(2) 0.0121(19) -0.027(2)
    O 0.108 0.108 0.108 0.000 0.039 0.000
    N2 0.0666(19) 0.0520(18) 0.0461(17) 0.0091(16) 0.0229(15) -0.0087(15)
    C1 0.084(3) 0.048(2) 0.083(3) 0.011(2) 0.034(2) -0.003(2)
    C2 0.085(3) 0.050(2) 0.073(3) -0.004(2) 0.027(2) 0.011(2)
    C3 0.072(3) 0.055(2) 0.070(3) -0.005(2) 0.035(2) 0.002(2)
    C4 0.054(2) 0.089(3) 0.065(2) 0.012(2) 0.0255(19) 0.016(2)
    C5 0.051(2) 0.100(3) 0.084(3) 0.017(2) 0.030(2) -0.033(3)
    C6 0.069(3) 0.079(3) 0.055(2) 0.025(2) 0.020(2) 0.003(2)
    C7 0.060(2) 0.048(2) 0.058(2) 0.0113(18) 0.0293(19) 0.0002(18)
    C8 0.052(2) 0.058(2) 0.080(3) 0.003(2) 0.020(2) -0.009(2)
    C9 0.064(3) 0.064(3) 0.092(3) 0.012(2) 0.011(2) 0.007(3)
    C10 0.066(3) 0.074(3) 0.131(5) 0.018(3) 0.050(3) -0.009(3)
    C11 0.098(4) 0.061(3) 0.119(4) 0.001(3) 0.061(4) -0.018(3)
    C12 0.078(3) 0.064(3) 0.084(3) -0.011(2) 0.043(3) -0.003(2)
_geom_special_details
;
 All esds (except the esd in the dihedral angle between two l.s. planes)
 are estimated using the full covariance matrix.  The cell esds are taken
 into account individually in the estimation of esds in distances, angles
 and torsion angles; correlations between esds in cell parameters are only
 used when they are defined by crystal symmetry.  An approximate (isotropic)
 treatment of cell esds is used for estimating esds involving l.s. planes.
;
loop_
    _geom_bond_atom_site_label_1
    _geom_bond_atom_site_label_2
    _geom_bond_site_symmetry_2
    _geom_bond_distance
    _geom_bond_publ_flag
    N1 C5 . 1.311(6) ?
    N1 C1 . 1.477(5) ?
    N1 H1A . 0.8600 ?
    O C5 . 1.284(5) ?
    N2 C6 . 1.462(4) ?
    N2 C2 . 1.465(5) ?
    N2 C3 . 1.471(4) ?
    C1 C2 . 1.500(5) ?
    C1 H1B . 0.9700 ?
    C1 H1C . 0.9700 ?
    C2 H2A . 0.9700 ?
    C2 H2B . 0.9700 ?
    C3 C4 . 1.525(5) ?
    C3 H3A . 0.9700 ?
    C3 H3B . 0.9700 ?
    C4 C5 . 1.502(6) ?
    C4 H4A . 0.9700 ?
    C4 H4B . 0.9700 ?
    C6 C7 . 1.523(5) ?
    C6 H6A . 0.9700 ?
    C6 H6B . 0.9700 ?
    C7 C12 . 1.345(5) ?
    C7 C8 . 1.433(5) ?
    C8 C9 . 1.370(5) ?
    C8 H8A . 0.9300 ?
    C9 C10 . 1.328(6) ?
    C9 H9A . 0.9300 ?
    C10 C11 . 1.347(7) ?
    C10 H10A . 0.9300 ?
    C11 C12 . 1.400(6) ?
    C11 H11A . 0.9300 ?
    C12 H12A . 0.9300 ?
loop_
    _geom_angle_atom_site_label_1
    _geom_angle_atom_site_label_2
    _geom_angle_atom_site_label_3
    _geom_angle_site_symmetry_1
    _geom_angle_site_symmetry_3
    _geom_angle
    _geom_angle_publ_flag
    C5 N1 C1 . . 124.0(4) ?
    C5 N1 H1A . . 118.0 ?
    C1 N1 H1A . . 118.0 ?
    C6 N2 C2 . . 110.3(3) ?
    C6 N2 C3 . . 109.9(3) ?
    C2 N2 C3 . . 112.8(3) ?
    N1 C1 C2 . . 115.6(4) ?
    N1 C1 H1B . . 108.4 ?
    C2 C1 H1B . . 108.4 ?
    N1 C1 H1C . . 108.4 ?
    C2 C1 H1C . . 108.4 ?
    H1B C1 H1C . . 107.4 ?
    N2 C2 C1 . . 113.3(3) ?
    N2 C2 H2A . . 108.9 ?
    C1 C2 H2A . . 108.9 ?
    N2 C2 H2B . . 108.9 ?
    C1 C2 H2B . . 108.9 ?
    H2A C2 H2B . . 107.7 ?
    N2 C3 C4 . . 113.0(3) ?
    N2 C3 H3A . . 109.0 ?
    C4 C3 H3A . . 109.0 ?
    N2 C3 H3B . . 109.0 ?
    C4 C3 H3B . . 109.0 ?
    H3A C3 H3B . . 107.8 ?
    C5 C4 C3 . . 115.7(3) ?
    C5 C4 H4A . . 108.4 ?
    C3 C4 H4A . . 108.4 ?
    C5 C4 H4B . . 108.4 ?
    C3 C4 H4B . . 108.4 ?
    H4A C4 H4B . . 107.4 ?
    O C5 N1 . . 126.5(4) ?
    O C5 C4 . . 112.2(5) ?
    N1 C5 C4 . . 121.3(3) ?
    N2 C6 C7 . . 113.7(3) ?
    N2 C6 H6A . . 108.8 ?
    C7 C6 H6A . . 108.8 ?
    N2 C6 H6B . . 108.8 ?
    C7 C6 H6B . . 108.8 ?
    H6A C6 H6B . . 107.7 ?
    C12 C7 C8 . . 117.6(4) ?
    C12 C7 C6 . . 121.5(4) ?
    C8 C7 C6 . . 120.2(3) ?
    C9 C8 C7 . . 117.1(4) ?
    C9 C8 H8A . . 121.5 ?
    C7 C8 H8A . . 121.5 ?
    C10 C9 C8 . . 124.2(5) ?
    C10 C9 H9A . . 117.9 ?
    C8 C9 H9A . . 117.9 ?
    C9 C10 C11 . . 119.6(5) ?
    C9 C10 H10A . . 120.2 ?
    C11 C10 H10A . . 120.2 ?
    C10 C11 C12 . . 118.9(5) ?
    C10 C11 H11A . . 120.6 ?
    C12 C11 H11A . . 120.6 ?
    C7 C12 C11 . . 122.6(4) ?
    C7 C12 H12A . . 118.7 ?
    C11 C12 H12A . . 118.7 ?
loop_
    _geom_torsion_atom_site_label_1
    _geom_torsion_atom_site_label_2
    _geom_torsion_atom_site_label_3
    _geom_torsion_atom_site_label_4
    _geom_torsion_site_symmetry_1
    _geom_torsion_site_symmetry_2
    _geom_torsion_site_symmetry_3
    _geom_torsion_site_symmetry_4
    _geom_torsion
    _geom_torsion_publ_flag
    C5 N1 C1 C2 . . . . -58.5(6) ?
    C6 N2 C2 C1 . . . . 165.8(3) ?
    C3 N2 C2 C1 . . . . -70.9(4) ?
    N1 C1 C2 N2 . . . . 79.5(5) ?
    C6 N2 C3 C4 . . . . -166.9(3) ?
    C2 N2 C3 C4 . . . . 69.6(4) ?
    N2 C3 C4 C5 . . . . -78.3(4) ?
    C1 N1 C5 O . . . . -178.8(4) ?
    C1 N1 C5 C4 . . . . -1.4(7) ?
    C3 C4 C5 O . . . . -122.4(4) ?
    C3 C4 C5 N1 . . . . 59.8(6) ?
    C2 N2 C6 C7 . . . . -157.2(3) ?
    C3 N2 C6 C7 . . . . 77.8(4) ?
    N2 C6 C7 C12 . . . . -167.9(4) ?
    N2 C6 C7 C8 . . . . 22.3(5) ?
    C12 C7 C8 C9 . . . . 3.2(6) ?
    C6 C7 C8 C9 . . . . 173.4(4) ?
    C7 C8 C9 C10 . . . . -1.8(7) ?
    C8 C9 C10 C11 . . . . 0.5(8) ?
    C9 C10 C11 C12 . . . . -0.7(7) ?
    C8 C7 C12 C11 . . . . -3.6(6) ?
    C6 C7 C12 C11 . . . . -173.7(4) ?
    C10 C11 C12 C7 . . . . 2.4(7) ?
loop_
    _geom_hbond_atom_site_label_D
    _geom_hbond_atom_site_label_H
    _geom_hbond_atom_site_label_A
    _geom_hbond_site_symmetry_A
    _geom_hbond_distance_DH
    _geom_hbond_distance_HA
    _geom_hbond_distance_DA
    _geom_hbond_angle_DHA
    _geom_hbond_publ_flag
    N1 H1A O 3_646 0.86 2.00 2.821(5) 160.3 yes
    C4 H4B O 3_656 0.97 2.51 3.377(5) 149.4 yes
