# Supplementary material for: 1-Benzyl-1,4-diazepan-5-one
Source: Acta Crystallogr Sect E Struct Rep Online. 2008 Feb 8;64(Pt 3):o569. doi: 10.1107/S1600536808001773 (PMC2960785; doi:10.1107/S1600536808001773)
Supplement: Supplementary file 2 [file e-64-0o569-Isup2.hkl]

# 
# h,k,l, Fc-squared, Fo-squared, sigma(Fo-squared) and status flag 
# 
data_I
_shelx_title ' W in P2(1)/c' 
_shelx_refln_list_code          4 
_shelx_F_calc_maximum      162.95 
_exptl_crystal_F_000       440.00 
_reflns_d_resolution_high  0.8115 
 
loop_ 
 _symmetry_equiv_pos_as_xyz 
 'x, y, z' 
 '-x, y+1/2, -z+1/2' 
 '-x, -y, -z' 
 'x, -y-1/2, z-1/2' 
 
_cell_length_a    12.6020 
_cell_length_b     7.4920 
_cell_length_c    12.8240 
_cell_angle_alpha  90.000 
_cell_angle_beta  111.000 
_cell_angle_gamma  90.000 
 
_shelx_F_squared_multiplier     1.000 
 
loop_ 
 _refln_index_h 
 _refln_index_k 
 _refln_index_l 
 _refln_F_squared_calc 
 _refln_F_squared_meas 
 _refln_F_squared_sigma 
 _refln_observed_status 
   1   0   0      558.89      570.32      0.90 o 
   2   0   0      408.19      391.31      1.43 o 
   3   0   0     2723.05     2972.28     13.07 o 
   4   0   0        6.71        7.06      2.63 o 
   5   0   0       48.79       35.58      2.65 o 
   6   0   0       15.36       11.15      2.82 o 
   7   0   0       30.56       19.46      3.01 o 
   8   0   0       62.56       58.47      3.52 o 
   9   0   0      110.30       91.58      3.43 o 
  10   0   0       89.25      101.94      6.44 o 
  11   0   0       65.56       51.16      4.05 o 
  12   0   0        2.92        3.30      5.09 o 
  13   0   0       49.75       49.36      4.74 o 
  14   0   0        3.61        3.58      3.44 o 
   1   1   0      844.61      894.24      5.94 o 
   2   1   0    15294.46    14584.36    107.88 o 
   3   1   0      659.52      645.14      8.08 o 
   4   1   0      112.82      135.71      4.38 o 
   5   1   0       28.53       25.37      2.35 o 
   6   1   0      212.60      201.30      5.49 o 
   7   1   0      280.93      299.35      6.40 o 
   8   1   0       33.54       31.29      3.39 o 
   9   1   0        9.06        4.40      4.20 o 
  10   1   0        0.05        3.65      4.28 o 
  11   1   0       34.89       20.80      5.55 o 
  12   1   0       18.35        4.66      4.66 o 
  13   1   0       34.26       27.09      6.49 o 
  14   1   0        5.03        4.06      4.06 o 
   0   2   0       42.31       37.80      1.35 o 
   1   2   0       56.66       71.50      3.45 o 
   2   2   0     1512.93     1498.15     10.30 o 
   3   2   0     1924.31     1892.82     12.50 o 
   4   2   0      751.43      751.61      5.25 o 
   5   2   0        1.10        0.48      3.24 o 
   6   2   0      253.69      244.27      3.69 o 
   7   2   0       15.80       30.20      3.33 o 
   8   2   0       69.58       68.72      4.64 o 
   9   2   0        0.61        3.61      3.61 o 
  10   2   0       11.72        9.64      4.02 o 
  11   2   0       18.20       19.24      5.36 o 
  12   2   0       12.46        0.88      5.44 o 
  13   2   0        6.73        4.87      4.87 o 
  14   2   0        0.14        3.53      3.85 o 
   1   3   0     1273.65     1117.98      8.66 o 
   2   3   0     1644.66     1576.50     11.72 o 
   3   3   0      485.33      532.93      9.84 o 
   4   3   0        7.39       11.95      3.80 o 
   5   3   0       25.19       30.85      3.38 o 
   6   3   0       98.86      101.60      4.62 o 
   7   3   0        3.80        9.87      2.97 o 
   8   3   0       48.36       46.92      3.54 o 
   9   3   0       83.37       86.97      5.57 o 
  10   3   0       47.78       63.94      5.01 o 
  11   3   0        0.75        1.58      4.12 o 
  12   3   0        4.11        4.49      4.49 o 
  13   3   0        3.19        3.34      4.04 o 
   0   4   0      162.34      170.69      6.52 o 
   1   4   0      351.21      341.03      4.11 o 
   2   4   0      267.30      268.54      5.08 o 
   3   4   0       71.37       51.64      4.26 o 
   4   4   0      120.52      113.86      4.62 o 
   5   4   0       51.99       38.42      3.61 o 
   6   4   0       70.14       64.46      4.84 o 
   7   4   0        0.02        1.04      3.51 o 
   8   4   0        0.43        4.32      2.96 o 
   9   4   0       11.82        3.67      3.67 o 
  10   4   0       21.55       15.96      3.85 o 
  11   4   0       19.72       11.11      3.91 o 
  12   4   0        0.40        0.71      3.08 o 
  13   4   0        0.44        0.00      3.59 o 
   1   5   0       29.69       34.72      3.45 o 
   2   5   0       13.93       12.68      2.35 o 
   3   5   0       96.14       99.76      5.80 o 
   4   5   0        2.41        0.00      3.16 o 
   5   5   0        7.21        6.27      3.22 o 
   6   5   0        1.26        2.05      3.42 o 
   7   5   0       70.07       66.59      4.19 o 
   8   5   0       27.75       14.86      3.25 o 
   9   5   0        3.86        7.67      2.99 o 
  10   5   0        0.31        0.25      2.48 o 
  11   5   0        0.98        1.02      2.88 o 
  12   5   0        0.91        2.43      2.35 o 
   0   6   0      119.09      127.35      6.33 o 
   1   6   0        4.09        4.48      4.48 o 
   2   6   0       65.05       78.57      5.47 o 
   3   6   0       12.80       25.73      4.12 o 
   4   6   0        0.28        2.42      3.34 o 
   5   6   0       53.89       43.77      4.15 o 
   6   6   0       15.98       10.19      3.48 o 
   7   6   0        1.41        0.00      2.70 o 
   8   6   0        0.16        2.82      2.82 o 
   9   6   0        2.36        0.45      2.69 o 
  10   6   0        0.10        2.15      2.15 o 
  11   6   0        0.23        1.97      1.97 o 
   1   7   0      172.35      200.47      8.67 o 
   2   7   0        9.53        2.96      4.16 o 
   3   7   0        0.06        4.45      4.45 o 
   4   7   0       12.78        9.34      3.61 o 
   5   7   0        1.71        3.69      3.69 o 
   6   7   0        0.04        3.23      3.11 o 
   7   7   0        8.83        2.82      2.82 o 
   8   7   0        4.51        6.93      2.05 o 
   9   7   0        0.08        1.04      1.66 o 
   0   8   0       21.18       33.11      6.14 o 
   1   8   0       42.35       52.55      5.31 o 
   2   8   0        3.38        4.85      5.11 o 
   3   8   0       35.77       49.09      5.58 o 
   4   8   0        0.01        0.81      3.57 o 
   5   8   0        1.80        2.62      2.63 o 
   6   8   0        1.02        2.48      2.48 o 
   7   8   0        0.00        0.39      2.40 o 
   1   9   0        0.45        4.62      4.62 o 
   2   9   0        8.02        4.17      4.17 o 
   3   9   0        3.82        3.37      4.06 o 
 -14   1   1        0.39        0.35      1.75 o 
 -13   1   1        9.74        6.38      2.11 o 
 -12   1   1       32.70       37.22      2.17 o 
 -11   1   1        6.92        2.60      2.60 o 
 -10   1   1      205.64      202.73      2.06 o 
  -9   1   1      127.52      116.54      4.06 o 
  -8   1   1        1.91        0.00      2.10 o 
  -7   1   1      364.00      329.07      5.55 o 
  -6   1   1       19.23       15.52      1.46 o 
  -5   1   1      323.79      350.61      5.90 o 
  -4   1   1     1723.45     1679.70      1.21 o 
  -3   1   1     1297.94     1367.44      8.14 o 
  -2   1   1      231.29      196.01      1.35 o 
  -1   1   1     1385.90     1414.23      6.93 o 
   0   1   1       61.88       55.49      2.35 o 
   1   1   1      443.72      467.45      3.67 o 
   2   1   1       98.46       83.27      3.96 o 
   3   1   1      468.89      495.95      5.89 o 
   4   1   1       78.02       85.71      3.31 o 
   5   1   1       73.10       99.94      3.82 o 
   6   1   1        3.36        0.42      3.17 o 
   7   1   1       45.10       45.39      4.67 o 
   8   1   1       67.98       86.50      5.97 o 
   9   1   1        0.13        3.59      4.45 o 
  10   1   1        2.91        5.70      4.60 o 
  11   1   1      128.29      150.17      7.57 o 
  12   1   1       25.68       20.06      6.59 o 
  13   1   1        4.16        4.82      5.00 o 
  14   1   1       12.72        7.88      5.13 o 
 -14   2   1        3.44        9.67      2.18 o 
 -13   2   1        6.01        5.27      2.33 o 
 -12   2   1       25.64       16.75      3.25 o 
 -11   2   1       20.19       21.17      2.31 o 
 -10   2   1       17.09       16.76      2.92 o 
  -9   2   1      221.96      231.13      2.73 o 
  -8   2   1      195.15      185.17      4.45 o 
  -7   2   1       72.13       64.75      2.14 o 
  -6   2   1      509.62      434.46      6.38 o 
  -5   2   1       11.11        6.27      1.98 o 
  -4   2   1       99.32      130.20      3.36 o 
  -3   2   1     1258.93     1105.50      1.52 o 
  -2   2   1      888.48      948.32      8.31 o 
  -1   2   1      575.54      560.51      3.91 o 
   0   2   1      105.83      117.83      4.11 o 
   1   2   1      119.10      138.69      3.55 o 
   2   2   1        6.25        0.86      2.37 o 
   3   2   1       22.76       22.48      4.33 o 
   4   2   1      860.93      816.53      5.23 o 
   5   2   1       30.40       24.44      2.22 o 
   6   2   1        0.04        3.21      2.92 o 
   7   2   1      100.00       84.48      4.46 o 
   8   2   1      121.59      132.83      6.23 o 
   9   2   1      130.69      138.72      6.38 o 
  10   2   1       94.60       93.01      6.49 o 
  11   2   1        0.00        1.80      5.80 o 
  12   2   1        7.74       16.38      5.63 o 
  13   2   1       18.95       22.10      5.41 o 
 -14   3   1        2.35        5.27      2.46 o 
 -13   3   1        0.00        0.54      2.83 o 
 -12   3   1        0.36        0.00      3.43 o 
 -11   3   1       48.97       47.58      4.08 o 
 -10   3   1       19.34       18.01      3.13 o 
  -9   3   1       22.69       20.85      3.77 o 
  -8   3   1       10.87        3.10      3.10 o 
  -7   3   1        7.04       16.06      3.03 o 
  -6   3   1       39.99       44.77      2.68 o 
  -5   3   1      126.64      109.02      5.89 o 
  -4   3   1      412.89      410.25      4.91 o 
  -3   3   1       28.31       28.25      2.77 o 
  -2   3   1       25.83       29.65      2.40 o 
  -1   3   1       22.46       29.24      2.24 o 
   0   3   1        5.78        4.76      1.47 o 
   1   3   1       45.30       53.69      3.36 o 
   2   3   1     1117.73     1053.86     11.72 o 
   3   3   1      110.56      128.10      4.29 o 
   4   3   1       42.71       47.98      3.78 o 
   5   3   1       72.02       92.68      4.49 o 
   6   3   1        8.30        0.91      3.02 o 
   7   3   1        3.45        5.92      3.19 o 
   8   3   1        6.82       17.67      3.68 o 
   9   3   1        7.68       15.86      3.82 o 
  10   3   1       22.41       14.63      5.16 o 
  11   3   1        7.24        6.72      4.51 o 
  12   3   1        9.64       10.04      4.60 o 
  13   3   1        0.59        4.34      4.34 o 
 -13   4   1        0.17        3.54      3.07 o 
 -12   4   1        3.11        3.37      3.37 o 
 -11   4   1       12.10        3.38      3.60 o 
 -10   4   1       11.91       15.31      4.21 o 
  -9   4   1        6.85        6.93      3.79 o 
  -8   4   1       19.95       38.48      3.84 o 
  -7   4   1       10.79       17.11      2.91 o 
  -6   4   1        3.31        8.36      2.62 o 
  -5   4   1        4.40        5.91      2.43 o 
  -4   4   1        3.83        1.85      1.85 o 
  -3   4   1        3.75       10.47      2.36 o 
  -2   4   1        2.04        8.05      2.16 o 
  -1   4   1        8.35        3.17      2.49 o 
   0   4   1      238.94      285.32      6.45 o 
   1   4   1       26.60       27.27      3.45 o 
   2   4   1       41.15       61.47      3.68 o 
   3   4   1      108.31      122.72      5.74 o 
   4   4   1       19.78       30.70      2.90 o 
   5   4   1       21.00       24.05      3.57 o 
   6   4   1        0.13        0.62      2.85 o 
   7   4   1        7.09        3.56      3.56 o 
   8   4   1        7.12       17.45      3.55 o 
   9   4   1       11.24       12.00      3.48 o 
  10   4   1        0.00        3.78      3.78 o 
  11   4   1        3.01        2.14      3.74 o 
  12   4   1        5.96        1.44      3.93 o 
 -12   5   1        0.29        2.48      3.26 o 
 -11   5   1        1.20        8.04      3.30 o 
 -10   5   1        3.16        8.13      3.20 o 
  -9   5   1        7.96        0.00      3.68 o 
  -8   5   1        1.83        3.44      3.44 o 
  -7   5   1        2.08        3.39      3.39 o 
  -6   5   1        0.98        5.84      3.47 o 
  -5   5   1       41.58       41.88      3.09 o 
  -4   5   1       13.95        6.57      3.12 o 
  -3   5   1       27.15       30.41      3.35 o 
  -2   5   1        0.12        0.41      2.69 o 
  -1   5   1        4.04        2.77      3.01 o 
   0   5   1      172.57      202.01      3.14 o 
   1   5   1       65.50       64.28      3.45 o 
   2   5   1       22.18       14.21      2.87 o 
   3   5   1       16.09       14.59      4.21 o 
   4   5   1        3.70        8.21      3.36 o 
   5   5   1        0.11        3.40      3.40 o 
   6   5   1        3.10        8.36      3.40 o 
   7   5   1       18.74       21.60      3.94 o 
   8   5   1        0.11        3.04      3.04 o 
   9   5   1        2.89        0.00      3.03 o 
  10   5   1        0.45        2.75      2.75 o 
  11   5   1        2.42        2.88      2.88 o 
 -11   6   1        0.73        3.08      3.08 o 
 -10   6   1       13.46       11.28      3.62 o 
  -9   6   1        0.58        1.25      3.30 o 
  -8   6   1       21.60       25.11      3.91 o 
  -7   6   1       27.38       22.42      3.55 o 
  -6   6   1        0.46        7.57      2.68 o 
  -5   6   1       44.30       35.71      4.80 o 
  -4   6   1        4.90        5.02      2.90 o 
  -3   6   1      103.60      110.19      4.77 o 
  -2   6   1       69.17       86.81      5.57 o 
  -1   6   1       21.32       20.52      4.25 o 
   0   6   1        0.17        0.86      3.61 o 
   1   6   1        7.14        5.93      3.95 o 
   2   6   1       66.83       86.06      4.89 o 
   3   6   1        2.00        3.03      3.97 o 
   4   6   1       10.58        3.44      3.68 o 
   5   6   1       17.20        7.12      2.27 o 
   6   6   1       12.97       26.34      3.20 o 
   7   6   1       12.31       10.55      2.85 o 
   8   6   1        5.61        2.88      2.68 o 
   9   6   1        1.12        2.61      2.61 o 
  10   6   1        2.22        1.25      2.24 o 
  -9   7   1        4.61       12.98      3.09 o 
  -8   7   1        6.43        5.92      3.27 o 
  -7   7   1        8.18        0.00      3.92 o 
  -6   7   1       13.24        8.54      3.77 o 
  -5   7   1        0.10        3.07      3.48 o 
  -4   7   1       13.54        7.37      4.02 o 
  -3   7   1        0.00        3.65      3.65 o 
  -2   7   1        2.06        3.14      3.61 o 
  -1   7   1       31.60       45.79      4.11 o 
   0   7   1      119.46      107.56      6.67 o 
   1   7   1       30.55       27.43      4.95 o 
   2   7   1        0.03        1.38      4.05 o 
   3   7   1        7.73       12.75      3.53 o 
   4   7   1        2.13        3.67      3.67 o 
   5   7   1       13.33        3.44      3.63 o 
   6   7   1        0.14        3.05      3.00 o 
   7   7   1        0.37        2.83      2.83 o 
   8   7   1        9.74        2.61      2.61 o 
   9   7   1        0.42        1.01      1.83 o 
  -7   8   1        1.98        5.27      2.40 o 
  -6   8   1        0.00        1.68      2.89 o 
  -5   8   1        2.58        1.20      3.21 o 
  -4   8   1        5.93        3.69      3.69 o 
  -3   8   1        0.83        3.84      3.84 o 
  -2   8   1        1.62        1.29      3.80 o 
  -1   8   1        6.88        1.34      3.87 o 
   0   8   1        0.06        0.75      2.59 o 
   1   8   1        8.74        6.91      4.50 o 
   2   8   1       29.87       31.06      5.49 o 
   3   8   1        1.91        3.80      3.80 o 
   4   8   1        3.00        8.15      3.50 o 
   5   8   1        0.00        2.71      2.91 o 
   6   8   1        1.84        1.81      2.71 o 
  -3   9   1        3.52        0.00      2.14 o 
  -2   9   1       12.49       18.38      2.68 o 
  -1   9   1        1.43        1.15      2.99 o 
   0   9   1        0.07        5.76      6.76 o 
   1   9   1        7.35       11.11      4.34 o 
   2   9   1        3.65        6.71      3.82 o 
 -15   0   2        0.13        0.97      1.07 o 
 -14   0   2       51.23       50.11      1.76 o 
 -13   0   2        0.23        1.78      1.78 o 
 -12   0   2       35.46       29.21      2.25 o 
 -11   0   2        0.02        1.68      1.87 o 
 -10   0   2       16.41       18.02      2.17 o 
  -9   0   2       24.73       22.31      2.21 o 
  -8   0   2      718.05      736.16      7.01 o 
  -7   0   2      178.02      152.63      2.70 o 
  -6   0   2        2.99        3.10      1.66 o 
  -5   0   2      452.18      503.52      8.04 o 
  -4   0   2     1187.95     1180.34      5.02 o 
  -3   0   2     1681.92     1678.08     11.95 o 
  -2   0   2     1581.86     1700.77      5.36 o 
  -1   0   2       31.99       36.00      2.90 o 
   0   0   2      426.89      465.31      3.34 o 
   1   0   2    26553.78    27394.56      2.38 o 
   2   0   2    17023.25    15533.15    124.56 o 
   3   0   2      466.24      450.52      6.21 o 
   4   0   2     2271.62     2466.74     14.98 o 
   5   0   2       30.37       38.28      4.49 o 
   6   0   2        0.12        1.81      2.99 o 
   7   0   2       79.25       69.94      3.43 o 
   8   0   2        0.16        2.58      3.88 o 
   9   0   2        0.03        3.65      4.51 o 
  10   0   2        0.88        9.83      4.33 o 
  11   0   2      170.80      183.21      8.81 o 
  12   0   2       31.90       25.23      5.59 o 
  13   0   2        1.79        1.76      4.19 o 
 -14   1   2       11.20       12.34      1.72 o 
 -13   1   2        0.02        3.29      2.20 o 
 -12   1   2       14.07       17.04      2.28 o 
 -11   1   2       21.76       27.93      2.95 o 
 -10   1   2        0.17        2.04      2.41 o 
  -9   1   2        0.04        2.71      2.32 o 
  -8   1   2       68.16       66.80      2.72 o 
  -7   1   2       10.57        2.86      1.90 o 
  -6   1   2      527.20      466.57      6.13 o 
  -5   1   2      157.33      151.53      3.60 o 
  -4   1   2      593.72      605.66      3.82 o 
  -3   1   2     1504.86     1539.60      7.74 o 
  -2   1   2     4678.30     4951.50     58.65 o 
  -1   1   2     5311.32     4892.16     60.61 o 
   0   1   2      238.67      266.76      7.48 o 
   1   1   2      791.19      684.03      5.89 o 
   2   1   2     1233.42     1316.70      8.79 o 
   3   1   2      992.49     1119.75      9.17 o 
   4   1   2     1342.06     1250.89     10.93 o 
   5   1   2      206.82      233.14      6.72 o 
   6   1   2       50.41       56.63      4.48 o 
   7   1   2       29.93       27.32      3.59 o 
   8   1   2       17.92       18.16      4.55 o 
   9   1   2      105.27      121.41      7.18 o 
  10   1   2        2.49        3.46      5.59 o 
  11   1   2        4.52        7.59      4.87 o 
  12   1   2       10.02        2.01      5.43 o 
  13   1   2        1.68       12.31      4.55 o 
 -14   2   2        0.65        0.93      2.49 o 
 -13   2   2       12.03       12.24      2.62 o 
 -12   2   2       21.17       12.11      3.11 o 
 -11   2   2       11.41       18.58      2.95 o 
 -10   2   2       17.84       11.49      3.40 o 
  -9   2   2        7.78       12.16      2.62 o 
  -8   2   2       82.82      104.62      4.70 o 
  -7   2   2        0.11        0.00      2.27 o 
  -6   2   2      104.81      131.95      3.87 o 
  -5   2   2       49.78       65.93      4.11 o 
  -4   2   2     1383.52     1224.34      1.94 o 
  -3   2   2      122.32       95.39      1.86 o 
  -2   2   2     3296.33     3415.68     12.15 o 
  -1   2   2     1583.14     1674.97      8.79 o 
   0   2   2      535.22      452.71    247.47 o 
   1   2   2      132.32      148.31      4.65 o 
   2   2   2      206.74      211.52      3.78 o 
   3   2   2       66.18       56.14      2.41 o 
   4   2   2      354.87      353.77      5.29 o 
   5   2   2      529.01      553.58      7.48 o 
   6   2   2        0.17        3.06      3.26 o 
   7   2   2        1.67        4.08      4.08 o 
   8   2   2        5.36        5.59      3.97 o 
   9   2   2        0.15       10.27      4.81 o 
  10   2   2       45.24       49.84      5.58 o 
  11   2   2        1.60        6.68      5.41 o 
  12   2   2        1.53        0.99      5.69 o 
  13   2   2       18.36        8.46      5.49 o 
 -14   3   2        0.18        2.99      2.99 o 
 -13   3   2        0.28        5.61      3.14 o 
 -12   3   2       11.93       17.20      3.81 o 
 -11   3   2       61.27       46.30      4.62 o 
 -10   3   2        4.38        9.50      2.89 o 
  -9   3   2       46.57       63.41      4.74 o 
  -8   3   2       62.35       70.79      5.42 o 
  -7   3   2        8.53       11.17      4.08 o 
  -6   3   2      150.26      139.29      4.58 o 
  -5   3   2       40.85       26.03      2.96 o 
  -4   3   2      239.49      195.20      1.99 o 
  -3   3   2       47.09       46.89      2.27 o 
  -2   3   2        7.46        1.18      2.09 o 
  -1   3   2      864.40      911.10      7.60 o 
   0   3   2      211.98      205.37     15.26 o 
   1   3   2      287.32      263.71      5.30 o 
   2   3   2       15.90       15.65      2.70 o 
   3   3   2     1372.69     1423.58     12.22 o 
   4   3   2       57.07       46.35      4.48 o 
   5   3   2       96.99      108.61      5.68 o 
   6   3   2       85.04       91.38      5.08 o 
   7   3   2        4.81        0.00      4.20 o 
   8   3   2        3.35        2.71      3.97 o 
   9   3   2        6.58       16.85      4.30 o 
  10   3   2        1.01        4.76      4.76 o 
  11   3   2       15.04       13.96      5.68 o 
  12   3   2        5.94        9.00      5.68 o 
 -13   4   2       13.99        6.57      3.19 o 
 -12   4   2        5.50        4.95      4.15 o 
 -11   4   2        5.92        2.88      4.07 o 
 -10   4   2       59.76       53.56      4.92 o 
  -9   4   2        9.90        3.92      4.10 o 
  -8   4   2       23.18       33.85      4.30 o 
  -7   4   2        9.08        3.74      3.05 o 
  -6   4   2       27.50       35.40      3.95 o 
  -5   4   2       36.41       31.76      2.74 o 
  -4   4   2      124.03      140.93      5.24 o 
  -3   4   2       20.99       25.61      3.68 o 
  -2   4   2       23.66       22.78      2.51 o 
  -1   4   2      211.32      189.96      5.21 o 
   0   4   2      482.37      473.42      4.76 o 
   1   4   2      352.35      406.07     10.17 o 
   2   4   2      380.64      383.76      5.59 o 
   3   4   2      115.75      102.01      3.69 o 
   4   4   2      137.74      128.85      3.99 o 
   5   4   2       10.17       13.41      3.58 o 
   6   4   2       17.90       12.35      3.61 o 
   7   4   2        0.01        6.98      3.57 o 
   8   4   2        1.27        2.56      3.62 o 
   9   4   2        7.61       13.76      4.61 o 
  10   4   2        2.07        4.22      4.22 o 
  11   4   2        0.11        1.53      3.87 o 
  12   4   2        4.29        9.38      3.95 o 
 -12   5   2        2.52        4.74      3.48 o 
 -11   5   2        2.85        2.15      3.64 o 
 -10   5   2        9.97        4.03      4.03 o 
  -9   5   2       26.39       33.17      4.68 o 
  -8   5   2       19.05       34.94      4.60 o 
  -7   5   2       24.02       25.42      3.56 o 
  -6   5   2       51.15       36.47      4.25 o 
  -5   5   2       22.95       38.59      3.70 o 
  -4   5   2      191.23      212.10      6.33 o 
  -3   5   2        2.81        0.52      2.88 o 
  -2   5   2        9.94        7.50      3.90 o 
  -1   5   2       43.72       47.55      4.19 o 
   0   5   2       82.19       86.78      4.08 o 
   1   5   2        0.25        0.95      2.82 o 
   2   5   2       49.25       38.07      3.63 o 
   3   5   2        3.78        5.19      2.91 o 
   4   5   2      139.05      164.67      6.16 o 
   5   5   2        0.08        0.38      3.29 o 
   6   5   2        4.10       14.52      3.36 o 
   7   5   2        8.65        1.67      3.34 o 
   8   5   2        8.69        4.56      3.63 o 
   9   5   2        3.16        5.28      3.23 o 
  10   5   2        3.43        5.32      2.92 o 
  11   5   2        4.37        6.19      3.22 o 
 -11   6   2        1.05        0.00      3.36 o 
 -10   6   2       13.58       23.14      3.88 o 
  -9   6   2        1.72        2.66      3.22 o 
  -8   6   2        9.18       16.36      3.91 o 
  -7   6   2       10.69        5.73      3.36 o 
  -6   6   2       14.02       20.28      3.61 o 
  -5   6   2        3.50        7.77      3.16 o 
  -4   6   2       40.70       36.39      4.57 o 
  -3   6   2      117.30      109.04      5.86 o 
  -2   6   2       10.83       18.94      3.61 o 
  -1   6   2      103.75      106.53      5.50 o 
   0   6   2       36.88       33.85      3.25 o 
   1   6   2       47.97       46.45      5.01 o 
   2   6   2        8.78        3.45      3.70 o 
   3   6   2        4.43        0.55      3.38 o 
   4   6   2        1.32        3.30      3.38 o 
   5   6   2       16.96       19.46      3.18 o 
   6   6   2       11.63       17.39      3.14 o 
   7   6   2        0.15        1.01      2.74 o 
   8   6   2        1.31        1.00      2.45 o 
   9   6   2        3.01        2.83      2.83 o 
  10   6   2        0.01        2.07      2.07 o 
  -9   7   2        0.03        1.83      3.54 o 
  -8   7   2        1.97        3.18      3.18 o 
  -7   7   2        4.16        5.26      3.43 o 
  -6   7   2        5.08        5.11      3.43 o 
  -5   7   2        4.72        3.16      3.16 o 
  -4   7   2        0.07        1.90      3.74 o 
  -3   7   2       47.63       32.19      4.79 o 
  -2   7   2        8.75       13.46      4.78 o 
  -1   7   2       95.65       81.32      5.09 o 
   0   7   2       53.60       49.98      3.36 o 
   1   7   2       81.38       76.54      5.45 o 
   2   7   2        0.89        4.37      4.37 o 
   3   7   2       32.16       29.93      4.29 o 
   4   7   2        0.01        0.00      3.68 o 
   5   7   2        1.69        4.85      3.24 o 
   6   7   2        4.43        4.45      2.65 o 
   7   7   2        1.65        3.56      2.12 o 
   8   7   2        0.10        3.13      2.04 o 
  -7   8   2        5.07        7.80      2.75 o 
  -6   8   2        0.43        0.34      2.54 o 
  -5   8   2        0.03        3.05      3.40 o 
  -4   8   2        0.42        3.17      3.10 o 
  -3   8   2       13.78       12.83      3.56 o 
  -2   8   2       27.02       40.00      4.24 o 
  -1   8   2       27.35       23.76      4.45 o 
   0   8   2        7.92        2.68      4.14 o 
   1   8   2        1.54        2.02      3.92 o 
   2   8   2        4.80        0.00      3.81 o 
   3   8   2        8.58        0.00      3.80 o 
   4   8   2        2.49        3.42      3.25 o 
   5   8   2       12.19       11.37      2.95 o 
   6   8   2        0.00        2.57      2.57 o 
  -3   9   2        0.87        2.54      2.54 o 
  -2   9   2        7.94       11.37      2.88 o 
  -1   9   2        1.34        1.66      2.73 o 
   0   9   2        0.46        2.05      2.05 o 
   1   9   2        0.02        3.51      3.51 o 
 -15   1   3        0.51        2.78      1.57 o 
 -14   1   3        2.22        3.28      1.97 o 
 -13   1   3        0.00        4.87      2.07 o 
 -12   1   3        1.10        2.54      2.54 o 
 -11   1   3       21.47       11.17      2.50 o 
 -10   1   3        0.39        0.86      2.43 o 
  -9   1   3       30.22       31.58      2.24 o 
  -8   1   3      584.15      594.30      7.85 o 
  -7   1   3        0.02        3.68      2.06 o 
  -6   1   3      106.39      112.58      4.07 o 
  -5   1   3      187.13      182.53      5.64 o 
  -4   1   3     1732.35     1813.69     12.30 o 
  -3   1   3     3329.25     3631.71     12.14 o 
  -2   1   3      728.78      827.65      8.23 o 
  -1   1   3      255.37      276.39      4.36 o 
   0   1   3       41.51       41.88     11.49 o 
   1   1   3     1070.72     1190.75      8.89 o 
   2   1   3      325.73      327.53      6.14 o 
   3   1   3       11.39        1.60      2.71 o 
   4   1   3       16.12       16.95      3.33 o 
   5   1   3      181.34      216.90      6.08 o 
   6   1   3       90.60      104.47      5.33 o 
   7   1   3        2.10        1.16      3.76 o 
   8   1   3      135.00      172.85      7.63 o 
   9   1   3        0.04        3.38      4.38 o 
  10   1   3       14.77        5.51      5.29 o 
  11   1   3        1.22        2.35      4.49 o 
  12   1   3        5.69        5.35      5.35 o 
  13   1   3        4.37        6.24      4.37 o 
 -14   2   3        0.00        4.70      2.60 o 
 -13   2   3        0.26        6.29      2.60 o 
 -12   2   3        1.46        3.11      3.11 o 
 -11   2   3       13.16       12.15      2.96 o 
 -10   2   3       28.55       35.71      4.06 o 
  -9   2   3        0.74        1.64      3.22 o 
  -8   2   3      111.25      111.94      3.30 o 
  -7   2   3       43.50       39.09      2.93 o 
  -6   2   3     1350.32     1305.13      6.95 o 
  -5   2   3     1754.00     1903.58     13.01 o 
  -4   2   3       49.93       46.14      2.09 o 
  -3   2   3        4.56        6.99      1.95 o 
  -2   2   3      289.20      268.96      4.66 o 
  -1   2   3      165.07      189.53      6.20 o 
   0   2   3      352.10      334.02      4.15 o 
   1   2   3        7.15        1.12      2.14 o 
   2   2   3        7.19        9.52      3.28 o 
   3   2   3       29.20       38.34      3.16 o 
   4   2   3       97.75       99.38      3.34 o 
   5   2   3       10.97        1.02      3.47 o 
   6   2   3      312.40      324.33      5.47 o 
   7   2   3        8.05        2.05      4.10 o 
   8   2   3      224.21      258.82      8.48 o 
   9   2   3       18.66        6.85      5.86 o 
  10   2   3       21.60       10.30      4.98 o 
  11   2   3        0.60        5.95      5.95 o 
  12   2   3        1.82        8.79      4.94 o 
 -14   3   3        6.83        4.26      3.10 o 
 -13   3   3       10.22       12.26      3.81 o 
 -12   3   3        6.34        2.10      3.76 o 
 -11   3   3        4.66        7.00      3.75 o 
 -10   3   3       40.12       40.34      4.31 o 
  -9   3   3       30.24       36.54      4.23 o 
  -8   3   3       13.62       18.07      4.25 o 
  -7   3   3      371.26      401.35      8.46 o 
  -6   3   3        0.60        0.74      3.09 o 
  -5   3   3       98.88       76.49      1.98 o 
  -4   3   3       84.11       93.32      4.43 o 
  -3   3   3      222.30      215.58      2.96 o 
  -2   3   3       12.42       10.41      1.92 o 
  -1   3   3      219.21      217.67      5.00 o 
   0   3   3      141.97      167.50      3.57 o 
   1   3   3      218.12      182.75      4.46 o 
   2   3   3       37.44       23.54      2.82 o 
   3   3   3      161.39      186.64      5.77 o 
   4   3   3      400.26      381.16      7.51 o 
   5   3   3       37.06       51.56      4.15 o 
   6   3   3      344.03      398.44      8.82 o 
   7   3   3        2.59        0.00      4.25 o 
   8   3   3        3.05        2.20      4.21 o 
   9   3   3       12.61        2.50      4.90 o 
  10   3   3        1.36        5.33      4.95 o 
  11   3   3        3.99        4.88      4.97 o 
  12   3   3        0.26        2.60      4.10 o 
 -13   4   3        4.87        9.92      3.90 o 
 -12   4   3        0.70        4.55      3.54 o 
 -11   4   3       20.54       20.28      4.48 o 
 -10   4   3        7.91        5.77      4.08 o 
  -9   4   3       42.16       42.70      5.25 o 
  -8   4   3        6.61        0.63      3.71 o 
  -7   4   3        0.69        2.78      3.33 o 
  -6   4   3       42.94       45.56      4.28 o 
  -5   4   3        0.04        1.42      2.68 o 
  -4   4   3        2.26        0.45      2.34 o 
  -3   4   3       23.78       19.94      2.57 o 
  -2   4   3       30.28       38.64      2.52 o 
  -1   4   3        0.15        2.04      2.51 o 
   0   4   3      407.98      235.57    140.86 o 
   1   4   3        0.70        2.43      2.88 o 
   2   4   3       88.46       80.59      4.21 o 
   3   4   3      138.93      158.68      5.46 o 
   4   4   3       96.84       76.66      3.80 o 
   5   4   3       56.43       59.70      5.11 o 
   6   4   3        0.27        0.91      3.68 o 
   7   4   3       22.75       27.45      4.11 o 
   8   4   3        5.72        7.63      3.81 o 
   9   4   3        1.99        4.46      4.46 o 
  10   4   3        6.26       13.14      3.99 o 
  11   4   3        0.25        0.78      4.02 o 
 -12   5   3       14.25       16.34      3.27 o 
 -11   5   3        2.23        2.93      4.06 o 
 -10   5   3        7.78       19.63      4.10 o 
  -9   5   3       17.17       22.19      4.76 o 
  -8   5   3        2.14        3.23      3.56 o 
  -7   5   3       62.06       75.26      4.72 o 
  -6   5   3        6.19       14.97      3.55 o 
  -5   5   3      113.09       92.20      4.65 o 
  -4   5   3       63.45       59.43      3.12 o 
  -3   5   3      132.52      134.33      5.51 o 
  -2   5   3      236.02      281.32      7.33 o 
  -1   5   3       22.70       15.80      3.12 o 
   0   5   3        0.04        2.21      2.21 o 
   1   5   3        6.56        2.83      2.67 o 
   2   5   3       30.83       15.29      3.52 o 
   3   5   3       22.04       20.83      3.19 o 
   4   5   3       11.60       20.21      3.55 o 
   5   5   3        0.17        1.66      3.61 o 
   6   5   3        4.11        3.43      3.28 o 
   7   5   3        1.20        1.20      3.38 o 
   8   5   3       11.57        9.81      4.09 o 
   9   5   3        1.47        3.58      3.58 o 
  10   5   3        5.55        1.24      3.78 o 
 -11   6   3        6.87        3.78      3.78 o 
 -10   6   3        0.31        3.77      3.77 o 
  -9   6   3       13.78        6.89      3.71 o 
  -8   6   3       23.71        7.40      4.05 o 
  -7   6   3       22.10       21.45      3.48 o 
  -6   6   3       27.79       21.16      4.16 o 
  -5   6   3      160.89      166.87      7.30 o 
  -4   6   3       73.19       95.02      5.65 o 
  -3   6   3      143.23      132.27      3.73 o 
  -2   6   3       97.16       93.58      3.28 o 
  -1   6   3       66.83       68.26      5.00 o 
   0   6   3        0.20        4.92      2.56 o 
   1   6   3       18.21       26.30      3.45 o 
   2   6   3       51.79       42.67      3.91 o 
   3   6   3       41.77       29.52      4.38 o 
   4   6   3        0.69        2.71      2.71 o 
   5   6   3        2.67        1.63      2.60 o 
   6   6   3       25.38       15.53      3.02 o 
   7   6   3        1.87        5.24      2.71 o 
   8   6   3       25.38       24.42      3.12 o 
   9   6   3        7.60        7.16      2.82 o 
 -10   7   3        2.39        1.71      2.96 o 
  -9   7   3        1.08        3.35      3.35 o 
  -8   7   3        3.43        3.24      3.24 o 
  -7   7   3        8.32        4.57      3.35 o 
  -6   7   3        0.72        0.65      2.96 o 
  -5   7   3       34.63       32.97      3.31 o 
  -4   7   3        1.26        9.23      3.34 o 
  -3   7   3       14.99        8.51      3.38 o 
  -2   7   3       24.57       17.97      4.40 o 
  -1   7   3        2.89        4.15      4.15 o 
   0   7   3        9.63        0.96      6.40 o 
   1   7   3       47.76       49.35      4.34 o 
   2   7   3       16.66        4.27      4.27 o 
   3   7   3       10.72        3.75      3.75 o 
   4   7   3       24.13       19.49      3.56 o 
   5   7   3        0.24        3.07      3.07 o 
   6   7   3        4.21        7.26      2.45 o 
   7   7   3        0.06        0.78      2.45 o 
  -7   8   3        8.55        8.60      3.25 o 
  -6   8   3        0.04        3.11      3.11 o 
  -5   8   3        3.31        3.33      3.33 o 
  -4   8   3        6.28        3.73      3.73 o 
  -3   8   3        1.81        3.30      3.30 o 
  -2   8   3        0.49        3.77      2.67 o 
  -1   8   3        3.69        0.64      3.52 o 
   0   8   3        3.83       11.38      2.40 o 
   1   8   3        4.69       13.43      3.02 o 
   2   8   3        1.45        3.42      2.53 o 
   3   8   3        0.14        1.69      2.83 o 
   4   8   3        4.48        7.25      2.78 o 
   5   8   3        1.78        2.39      2.39 o 
  -2   9   3        1.08        4.66      2.22 o 
  -1   9   3        0.50        2.60      2.60 o 
   0   9   3        1.39        5.08      5.74 o 
 -15   0   4        0.36        0.57      1.41 o 
 -14   0   4        2.66        1.48      1.48 o 
 -13   0   4        0.18        1.81      1.76 o 
 -12   0   4       57.60       48.23      2.95 o 
 -11   0   4        2.48        0.36      1.91 o 
 -10   0   4        0.82        1.07      2.43 o 
  -9   0   4      137.86      128.93      4.04 o 
  -8   0   4       23.03       14.64      1.91 o 
  -7   0   4      648.79      608.70      7.20 o 
  -6   0   4      225.17      194.89      4.13 o 
  -5   0   4       15.03       19.81      1.71 o 
  -4   0   4      324.26      325.73      6.54 o 
  -3   0   4       20.02       23.05      3.57 o 
  -2   0   4        0.38        0.98      3.35 o 
  -1   0   4      389.26      424.95      2.62 o 
   0   0   4      703.71      704.83      5.34 o 
   1   0   4     2147.78     1975.33     12.06 o 
   2   0   4        0.35        6.23      2.37 o 
   3   0   4     4363.30     4672.52     20.34 o 
   4   0   4      367.51      337.30      6.43 o 
   5   0   4       41.34       40.54      3.79 o 
   6   0   4      101.55      115.90      5.85 o 
   7   0   4       12.62       24.43      4.43 o 
   8   0   4        1.04       10.87      4.66 o 
   9   0   4       20.79        7.26      5.21 o 
  10   0   4       10.26       24.08      4.71 o 
  11   0   4        0.04        1.80      2.52 o 
  12   0   4       12.27       16.83      3.18 o 
 -15   1   4        1.86        2.68      1.82 o 
 -14   1   4        0.79        4.84      2.27 o 
 -13   1   4        1.14        7.99      2.07 o 
 -12   1   4        2.04        5.77      2.29 o 
 -11   1   4       12.96        6.59      2.45 o 
 -10   1   4      176.67      208.70      5.75 o 
  -9   1   4        0.41        2.49      2.49 o 
  -8   1   4        0.95        2.29      2.29 o 
  -7   1   4        2.98        9.16      2.07 o 
  -6   1   4      248.14      246.13      4.28 o 
  -5   1   4      282.76      257.87      4.94 o 
  -4   1   4      689.62      705.42      5.62 o 
  -3   1   4      274.28      303.00      5.25 o 
  -2   1   4      984.72      898.14      7.90 o 
  -1   1   4      699.14      662.28      6.50 o 
   0   1   4      597.91      593.40      8.33 o 
   1   1   4       76.12       65.81      2.94 o 
   2   1   4        2.73        2.77      2.77 o 
   3   1   4      152.88      162.85      4.96 o 
   4   1   4       16.32       14.48      2.17 o 
   5   1   4      467.35      464.05      8.42 o 
   6   1   4       10.26        8.39      4.04 o 
   7   1   4       29.40       34.39      5.10 o 
   8   1   4        1.02        3.94      4.93 o 
   9   1   4       17.67       31.15      4.77 o 
  10   1   4       20.20       25.08      6.07 o 
  11   1   4        0.57        4.73      4.73 o 
  12   1   4        6.41        1.83      4.08 o 
 -15   2   4        0.65        2.67      2.67 o 
 -14   2   4       10.76       19.37      2.69 o 
 -13   2   4        0.62        0.58      3.28 o 
 -12   2   4       28.18       26.34      3.71 o 
 -11   2   4       38.93       28.83      3.71 o 
 -10   2   4       62.83       58.15      2.74 o 
  -9   2   4        2.10        1.07      3.02 o 
  -8   2   4        0.41        2.36      2.36 o 
  -7   2   4       93.12      112.28      4.15 o 
  -6   2   4      650.27      567.57      2.41 o 
  -5   2   4       50.87       44.52      2.86 o 
  -4   2   4      441.71      449.44      5.64 o 
  -3   2   4      108.38      131.80      5.25 o 
  -2   2   4     1113.98      975.91      1.88 o 
  -1   2   4     1741.28     1805.00     10.34 o 
   0   2   4      933.13      941.55     12.15 o 
   1   2   4      443.50      378.79      6.19 o 
   2   2   4       27.26       40.27      3.08 o 
   3   2   4       72.34       67.84      3.41 o 
   4   2   4       27.80       26.45      3.67 o 
   5   2   4       35.69       33.30      3.77 o 
   6   2   4       13.81        8.21      4.01 o 
   7   2   4       87.42       91.48      6.47 o 
   8   2   4       21.00       31.69      5.11 o 
   9   2   4        1.50        7.11      4.95 o 
  10   2   4        0.17        3.82      3.21 o 
  11   2   4        0.02        0.44      5.01 o 
  12   2   4        3.27        7.26      4.99 o 
 -14   3   4       17.32       19.77      3.34 o 
 -13   3   4        0.57        1.47      3.37 o 
 -12   3   4        0.01        0.74      3.98 o 
 -11   3   4        0.01        3.85      3.85 o 
 -10   3   4        4.03        4.10      3.27 o 
  -9   3   4      297.65      339.12      8.26 o 
  -8   3   4       25.14       27.88      3.70 o 
  -7   3   4        8.63        0.47      2.91 o 
  -6   3   4      187.54      166.19      7.77 o 
  -5   3   4      369.43      386.13      5.87 o 
  -4   3   4       19.68       21.15      3.17 o 
  -3   3   4       78.94       92.47      3.94 o 
  -2   3   4        6.58        9.75      2.95 o 
  -1   3   4      192.56      223.76      6.70 o 
   0   3   4      781.35      530.78    303.65 o 
   1   3   4        9.08       11.18      2.43 o 
   2   3   4       33.44       17.46      2.59 o 
   3   3   4        0.05        2.61      2.79 o 
   4   3   4        0.55        1.92      2.75 o 
   5   3   4      158.38      146.12      6.27 o 
   6   3   4       76.75       77.72      6.29 o 
   7   3   4       40.26       62.89      5.61 o 
   8   3   4        5.17       16.86      5.22 o 
   9   3   4        0.07        5.01      5.01 o 
  10   3   4        0.01       10.87      4.56 o 
  11   3   4        1.01        4.75      4.75 o 
 -13   4   4        0.14        4.02      4.02 o 
 -12   4   4       40.02       53.87      5.00 o 
 -11   4   4        1.13        1.57      3.31 o 
 -10   4   4        0.06        2.91      3.99 o 
  -9   4   4        0.01        2.03      4.05 o 
  -8   4   4      260.56      269.49      8.47 o 
  -7   4   4      423.50      447.33      9.59 o 
  -6   4   4       31.87       30.98      3.55 o 
  -5   4   4       16.82       11.35      3.03 o 
  -4   4   4      133.71      157.29      7.42 o 
  -3   4   4      365.59      410.86      8.92 o 
  -2   4   4      163.48      140.48      2.92 o 
  -1   4   4       92.41       91.68      2.40 o 
   0   4   4        1.03        4.25      1.97 o 
   1   4   4      350.65      357.84      6.48 o 
   2   4   4       10.15        1.77      2.96 o 
   3   4   4        3.09        2.43      4.05 o 
   4   4   4       47.79       50.47      4.08 o 
   5   4   4      146.85      140.54      5.66 o 
   6   4   4       18.95       21.55      4.26 o 
   7   4   4        2.91       14.51      3.99 o 
   8   4   4       27.53       31.99      4.61 o 
   9   4   4        0.04        0.00      4.41 o 
  10   4   4        8.37       14.81      4.48 o 
  11   4   4        2.21        5.15      4.25 o 
 -13   5   4        0.07        1.98      3.31 o 
 -12   5   4        9.30       18.35      3.94 o 
 -11   5   4        2.57        2.24      3.93 o 
 -10   5   4        1.04        0.73      3.60 o 
  -9   5   4        3.16        4.32      4.32 o 
  -8   5   4        6.92        6.55      3.89 o 
  -7   5   4       23.98       28.63      5.34 o 
  -6   5   4      154.81      163.36      6.83 o 
  -5   5   4      549.46      546.98      9.89 o 
  -4   5   4       79.76       87.95      4.91 o 
  -3   5   4      225.80      194.68      3.46 o 
  -2   5   4      242.22      254.50      6.84 o 
  -1   5   4        7.98        3.16      3.16 o 
   0   5   4       24.65       34.76      2.69 o 
   1   5   4       84.65       90.39      5.06 o 
   2   5   4        5.40        5.07      3.40 o 
   3   5   4        5.10       13.07      3.42 o 
   4   5   4       21.54       21.36      3.76 o 
   5   5   4        0.00        4.58      3.23 o 
   6   5   4       28.47       41.10      4.70 o 
   7   5   4        7.21       16.36      3.82 o 
   8   5   4       19.56        7.11      4.02 o 
   9   5   4        0.41        3.19      3.98 o 
  10   5   4        1.20        5.44      3.25 o 
 -11   6   4        3.51        0.00      3.70 o 
 -10   6   4        6.15        5.57      3.09 o 
  -9   6   4        3.13       11.17      3.62 o 
  -8   6   4       20.06       22.56      4.20 o 
  -7   6   4        0.98        0.31      3.72 o 
  -6   6   4       10.59       17.25      4.50 o 
  -5   6   4        2.91        3.92      4.01 o 
  -4   6   4        3.94        1.90      3.37 o 
  -3   6   4      129.90      163.61      6.37 o 
  -2   6   4        0.68        3.73      3.73 o 
  -1   6   4       62.88       57.38      3.20 o 
   0   6   4        0.81        3.04      5.33 o 
   1   6   4       74.01       72.80      4.98 o 
   2   6   4       24.83       25.20      3.99 o 
   3   6   4       18.60       16.60      3.86 o 
   4   6   4        5.88        6.15      2.84 o 
   5   6   4        0.34        0.64      2.79 o 
   6   6   4        1.28        3.08      3.08 o 
   7   6   4        5.69        4.33      3.14 o 
   8   6   4        0.20        0.00      2.75 o 
 -10   7   4        5.68        7.04      2.77 o 
  -9   7   4        1.77        2.52      3.35 o 
  -8   7   4        0.09        1.29      3.74 o 
  -7   7   4        0.37        1.32      4.02 o 
  -6   7   4        0.80        4.09      3.43 o 
  -5   7   4        2.05        3.93      3.93 o 
  -4   7   4        7.66        4.70      3.30 o 
  -3   7   4        0.00        4.31      4.31 o 
  -2   7   4       26.98       31.20      3.72 o 
  -1   7   4        0.04        8.66      3.53 o 
   0   7   4        0.57        1.20      4.46 o 
   1   7   4        5.50        2.88      3.69 o 
   2   7   4       22.31       19.81      3.56 o 
   3   7   4       25.35       24.96      3.43 o 
   4   7   4        1.63        0.00      3.05 o 
   5   7   4        1.10        4.62      2.84 o 
   6   7   4        8.08       13.31      2.58 o 
   7   7   4        0.89        2.16      2.16 o 
  -7   8   4        0.44        1.75      2.89 o 
  -6   8   4        6.52       12.15      2.82 o 
  -5   8   4        0.40        1.25      3.28 o 
  -4   8   4        1.38        9.42      3.02 o 
  -3   8   4        0.95        3.11      3.42 o 
  -2   8   4        0.03        3.13      3.13 o 
  -1   8   4        3.77        2.38      3.40 o 
   0   8   4        8.72       18.45      6.87 o 
   1   8   4        1.29        0.00      3.34 o 
   2   8   4        4.86        3.68      2.87 o 
   3   8   4        3.54        7.51      2.79 o 
   4   8   4        4.59        2.93      2.93 o 
 -15   1   5        0.89        2.03      1.77 o 
 -14   1   5        2.75        0.93      2.00 o 
 -13   1   5        5.52        2.96      2.19 o 
 -12   1   5        0.19        4.51      2.96 o 
 -11   1   5        2.97        2.90      2.90 o 
 -10   1   5       21.00       12.75      2.95 o 
  -9   1   5       11.92       11.97      2.43 o 
  -8   1   5        0.00        0.82      2.46 o 
  -7   1   5      437.20      483.66      7.46 o 
  -6   1   5        0.32        0.61      1.97 o 
  -5   1   5      105.79       77.08      3.25 o 
  -4   1   5       47.61       37.08      2.03 o 
  -3   1   5      358.41      402.18      8.11 o 
  -2   1   5      112.19      138.02      4.53 o 
  -1   1   5      298.83      309.67      5.92 o 
   0   1   5      207.62      227.66      3.73 o 
   1   1   5        0.05        0.39      2.56 o 
   2   1   5      359.24      380.15      7.40 o 
   3   1   5      316.72      353.43      7.21 o 
   4   1   5        3.90        4.68      2.01 o 
   5   1   5        1.01        3.65      3.65 o 
   6   1   5        0.27        1.12      3.06 o 
   7   1   5       14.72       21.00      3.92 o 
   8   1   5        4.19        5.00      5.00 o 
   9   1   5       35.98       32.83      6.00 o 
  10   1   5        0.52        5.66      5.66 o 
  11   1   5        3.81        4.14      3.95 o 
 -15   2   5       10.28       10.96      2.54 o 
 -14   2   5        0.09        1.23      3.11 o 
 -13   2   5       14.20        3.90      3.55 o 
 -12   2   5        6.65        3.12      3.12 o 
 -11   2   5        7.82       20.05      4.23 o 
 -10   2   5        1.42        0.00      2.50 o 
  -9   2   5       31.43       29.68      3.51 o 
  -8   2   5        4.56        4.13      2.35 o 
  -7   2   5       21.92       19.83      2.55 o 
  -6   2   5        5.56       10.16      1.58 o 
  -5   2   5      520.08      541.46      6.06 o 
  -4   2   5      439.50      460.05      7.00 o 
  -3   2   5      169.01      147.47      4.40 o 
  -2   2   5      329.09      346.85      6.16 o 
  -1   2   5        3.45        1.35      1.92 o 
   0   2   5      407.67      415.81      7.77 o 
   1   2   5      149.82      156.03      3.98 o 
   2   2   5        8.09        2.11      2.40 o 
   3   2   5        0.27        0.48      3.59 o 
   4   2   5        3.46        4.76      3.51 o 
   5   2   5       89.09       70.67      5.23 o 
   6   2   5       12.45       20.52      4.54 o 
   7   2   5      128.60      102.36      6.67 o 
   8   2   5        2.75        0.82      4.74 o 
   9   2   5       28.79       40.33      5.42 o 
  10   2   5       10.17       13.85      4.03 o 
  11   2   5        2.68        5.10      5.10 o 
 -14   3   5       10.20       16.07      3.42 o 
 -13   3   5       18.10       18.84      3.30 o 
 -12   3   5        0.00        2.33      3.36 o 
 -11   3   5       41.05       50.41      5.07 o 
 -10   3   5       74.02       93.39      5.43 o 
  -9   3   5        3.63        3.27      3.75 o 
  -8   3   5       15.13       11.19      4.30 o 
  -7   3   5       56.33       38.81      2.73 o 
  -6   3   5      278.32      277.15      6.68 o 
  -5   3   5      100.21      118.48      4.83 o 
  -4   3   5       21.37       12.84      2.48 o 
  -3   3   5       50.82       49.01      3.03 o 
  -2   3   5      101.50      100.14      3.52 o 
  -1   3   5       23.02       26.32      4.28 o 
   0   3   5       10.43        3.87      1.91 o 
   1   3   5      169.74      181.35      5.40 o 
   2   3   5       15.22       24.22      2.76 o 
   3   3   5       14.35       15.13      3.27 o 
   4   3   5       54.06       37.23      4.15 o 
   5   3   5      193.77      197.72      7.49 o 
   6   3   5       67.99       79.36      5.97 o 
   7   3   5       35.48       48.81      5.27 o 
   8   3   5       22.16        5.79      6.27 o 
   9   3   5       12.86       13.64      6.18 o 
  10   3   5       11.60        0.00      5.23 o 
  11   3   5        2.21        3.05      4.39 o 
 -13   4   5        0.57        2.33      3.57 o 
 -12   4   5       43.46       52.64      5.34 o 
 -11   4   5       13.38       16.99      4.67 o 
 -10   4   5       13.08       11.14      3.84 o 
  -9   4   5       54.38       33.25      4.90 o 
  -8   4   5       79.25       69.51      5.53 o 
  -7   4   5        0.01        1.20      3.59 o 
  -6   4   5       40.16       37.82      3.41 o 
  -5   4   5       54.47       58.85      2.78 o 
  -4   4   5        1.24        1.97      2.53 o 
  -3   4   5       33.55       24.90      3.67 o 
  -2   4   5        0.79        0.47      2.79 o 
  -1   4   5       52.09       58.73      4.08 o 
   0   4   5        0.06        3.31      1.98 o 
   1   4   5       21.45       23.34      3.39 o 
   2   4   5      191.78      159.51      5.89 o 
   3   4   5        0.70        1.05      3.75 o 
   4   4   5       86.93       69.70      4.92 o 
   5   4   5       10.87        5.11      4.58 o 
   6   4   5       15.78       17.74      5.13 o 
   7   4   5       38.99       52.83      5.41 o 
   8   4   5        5.16        5.38      4.14 o 
   9   4   5        1.87        2.38      4.23 o 
  10   4   5        1.33        0.74      4.12 o 
 -13   5   5        0.05        7.48      2.85 o 
 -12   5   5       10.71        5.94      3.77 o 
 -11   5   5        0.00        4.25      4.25 o 
 -10   5   5       34.07       15.66      4.34 o 
  -9   5   5        0.84        3.56      3.81 o 
  -8   5   5        2.00        4.34      4.34 o 
  -7   5   5       89.09       98.36      6.80 o 
  -6   5   5      126.38      116.53      5.55 o 
  -5   5   5       37.16       35.92      3.26 o 
  -4   5   5       35.44       29.56      3.90 o 
  -3   5   5        0.35        2.24      3.42 o 
  -2   5   5      102.83       99.81      4.32 o 
  -1   5   5       49.92       42.22      2.91 o 
   0   5   5       85.49      112.31     10.61 o 
   1   5   5       67.05       54.77      4.68 o 
   2   5   5       11.57       12.77      3.90 o 
   3   5   5        2.28        3.56      3.56 o 
   4   5   5        0.87        0.00      3.86 o 
   5   5   5        0.01        5.74      3.80 o 
   6   5   5        4.23        7.73      4.12 o 
   7   5   5       12.70        7.97      3.71 o 
   8   5   5        3.20        2.65      4.01 o 
   9   5   5        4.83        3.77      3.77 o 
 -11   6   5        0.00        7.39      3.27 o 
 -10   6   5        8.74        7.69      3.43 o 
  -9   6   5        0.09        0.74      3.10 o 
  -8   6   5        0.63        4.06      4.06 o 
  -7   6   5       14.31        9.65      4.06 o 
  -6   6   5        3.79        2.00      3.08 o 
  -5   6   5       11.91       10.59      3.90 o 
  -4   6   5      351.01      317.64      3.40 o 
  -3   6   5        0.03        0.00      3.77 o 
  -2   6   5       74.06       68.31      3.51 o 
  -1   6   5       26.35       36.68      4.26 o 
   0   6   5        1.05        3.81      2.28 o 
   1   6   5        0.88        7.33      3.52 o 
   2   6   5        7.47        1.70      3.70 o 
   3   6   5       14.91        3.60      3.60 o 
   4   6   5       17.06       10.03      3.71 o 
   5   6   5        2.53        8.38      3.42 o 
   6   6   5        0.27        1.17      3.21 o 
   7   6   5       19.60       13.29      3.29 o 
   8   6   5        0.55        7.20      2.90 o 
 -10   7   5        0.49        5.32      2.67 o 
  -9   7   5       10.17        6.36      3.27 o 
  -8   7   5        0.00        1.03      3.21 o 
  -7   7   5        0.02        3.37      3.58 o 
  -6   7   5        8.06        3.75      3.75 o 
  -5   7   5        0.23        2.07      3.99 o 
  -4   7   5        7.88        6.63      3.20 o 
  -3   7   5        0.07        2.58      3.17 o 
  -2   7   5       14.80       12.91      3.02 o 
  -1   7   5        9.06        4.84      3.33 o 
   0   7   5        0.20        0.35      2.01 o 
   1   7   5        3.95        1.70      3.41 o 
   2   7   5        0.41        3.55      3.55 o 
   3   7   5       20.76       20.94      3.14 o 
   4   7   5       11.22        5.98      2.96 o 
   5   7   5        7.50       11.03      3.11 o 
   6   7   5        4.15        3.30      2.72 o 
  -7   8   5       17.17       13.73      2.82 o 
  -6   8   5        0.31        3.21      3.21 o 
  -5   8   5        0.58        3.65      3.08 o 
  -4   8   5        2.62        1.81      3.03 o 
  -3   8   5        2.50        1.81      2.68 o 
  -2   8   5        0.87        2.90      2.73 o 
  -1   8   5        0.01        5.64      2.35 o 
   0   8   5        0.68        1.48      4.06 o 
   1   8   5        0.42        4.16      2.99 o 
   2   8   5        2.60        1.51      2.69 o 
   3   8   5        0.00        2.86      2.86 o 
 -15   0   6        0.52        1.61      1.61 o 
 -14   0   6       16.32       15.91      2.10 o 
 -13   0   6       43.36       43.21      2.40 o 
 -12   0   6       16.31       26.32      2.49 o 
 -11   0   6        7.03        6.44      1.87 o 
 -10   0   6        2.71        1.55      2.03 o 
  -9   0   6       76.62       85.23      4.20 o 
  -8   0   6      171.25      201.03      5.46 o 
  -7   0   6        3.21        1.76      1.76 o 
  -6   0   6      696.52      679.00      7.65 o 
  -5   0   6        5.11        3.69      2.11 o 
  -4   0   6       19.76       26.26      2.70 o 
  -3   0   6       38.48       47.85      4.30 o 
  -2   0   6      231.58      201.72      2.00 o 
  -1   0   6      705.39      675.55      5.14 o 
   0   0   6       20.85       11.68      1.73 o 
   1   0   6      236.32      227.29      4.28 o 
   2   0   6      500.87      464.94      7.43 o 
   3   0   6        3.65        0.42      2.90 o 
   4   0   6      286.27      269.74      5.33 o 
   5   0   6       31.84       36.95      3.95 o 
   6   0   6        5.98        6.67      3.48 o 
   7   0   6        8.13        1.68      3.43 o 
   8   0   6        6.39        3.61      4.20 o 
   9   0   6        6.05        6.36      4.13 o 
  10   0   6        4.28        2.31      4.38 o 
  11   0   6        1.73        0.70      4.01 o 
 -15   1   6       14.78        7.31      2.22 o 
 -14   1   6        1.07        4.43      2.34 o 
 -13   1   6        0.04        1.03      2.51 o 
 -12   1   6       12.92       15.66      3.77 o 
 -11   1   6        4.02        2.78      2.78 o 
 -10   1   6       20.59       13.01      3.20 o 
  -9   1   6       28.71       35.97      3.22 o 
  -8   1   6       34.13       35.78      4.09 o 
  -7   1   6      138.67      139.96      4.47 o 
  -6   1   6       25.09       14.11      2.35 o 
  -5   1   6       21.47       29.21      3.47 o 
  -4   1   6      769.48      867.47      8.02 o 
  -3   1   6       15.95        8.38      1.53 o 
  -2   1   6       10.90        8.80      1.87 o 
  -1   1   6      159.51      172.30      4.63 o 
   0   1   6      562.27      641.60     11.86 o 
   1   1   6      169.98      194.97      5.53 o 
   2   1   6        2.11        0.87      3.12 o 
   3   1   6       62.28       71.10      3.72 o 
   4   1   6       15.35       16.21      2.40 o 
   5   1   6        4.17        6.59      3.74 o 
   6   1   6       12.39        1.80      4.36 o 
   7   1   6       19.00       16.58      4.50 o 
   8   1   6        0.00        3.58      4.34 o 
   9   1   6        3.50        1.65      4.66 o 
  10   1   6        1.74        3.27      4.63 o 
  11   1   6        0.29        4.36      4.36 o 
 -15   2   6        9.13        3.36      3.36 o 
 -14   2   6        0.19        2.89      2.89 o 
 -13   2   6       10.17       10.94      3.40 o 
 -12   2   6       26.66       26.54      3.48 o 
 -11   2   6        1.20        4.72      3.23 o 
 -10   2   6       80.39       73.04      4.49 o 
  -9   2   6       81.86       93.53      4.82 o 
  -8   2   6        2.69        2.19      2.77 o 
  -7   2   6        0.10        2.35      2.35 o 
  -6   2   6      203.26      197.65      5.30 o 
  -5   2   6       16.73        4.57      2.60 o 
  -4   2   6      500.07      507.66      6.87 o 
  -3   2   6      429.90      373.15      6.97 o 
  -2   2   6      696.33      604.43      1.95 o 
  -1   2   6       55.34       38.30      2.49 o 
   0   2   6      271.97      231.05     20.15 o 
   1   2   6      701.67      717.76      9.00 o 
   2   2   6       78.52       62.96      3.85 o 
   3   2   6       16.99        5.81      3.74 o 
   4   2   6       15.02       19.40      3.98 o 
   5   2   6       44.17       41.51      4.74 o 
   6   2   6        0.76        9.23      4.02 o 
   7   2   6        2.90        4.38      4.38 o 
   8   2   6        2.02        4.79      4.25 o 
   9   2   6        3.49        4.22      5.17 o 
  10   2   6        0.02        0.13      3.34 o 
 -14   3   6        0.30        3.87      3.87 o 
 -13   3   6       14.18       13.26      3.00 o 
 -12   3   6       21.61       22.22      4.90 o 
 -11   3   6        0.46        3.80      3.53 o 
 -10   3   6      177.65      202.56      7.93 o 
  -9   3   6       62.36       75.10      5.18 o 
  -8   3   6      550.36      593.32     11.28 o 
  -7   3   6       44.55       49.18      4.01 o 
  -6   3   6        4.47        4.53      2.21 o 
  -5   3   6       37.73       33.27      2.61 o 
  -4   3   6        3.27        5.42      2.99 o 
  -3   3   6       37.10       36.46      3.02 o 
  -2   3   6       53.60       55.97      3.84 o 
  -1   3   6       18.50       12.61      2.63 o 
   0   3   6       25.37       40.44      4.91 o 
   1   3   6        2.09        2.90      3.68 o 
   2   3   6      215.24      165.59      5.93 o 
   3   3   6        0.58        0.68      3.57 o 
   4   3   6       18.06        6.85      4.33 o 
   5   3   6       93.57      103.55      6.27 o 
   6   3   6       41.06       44.15      5.43 o 
   7   3   6        9.83       20.09      4.47 o 
   8   3   6        0.00        4.72      4.72 o 
   9   3   6        0.22        1.64      4.90 o 
  10   3   6        4.19        6.36      4.01 o 
 -13   4   6        0.01        3.13      3.94 o 
 -12   4   6       12.42       22.43      4.59 o 
 -11   4   6        0.05        1.57      4.63 o 
 -10   4   6      132.10      127.02      4.06 o 
  -9   4   6        0.84        9.87      4.29 o 
  -8   4   6      156.00      143.46      4.29 o 
  -7   4   6      322.38      331.35      7.50 o 
  -6   4   6       60.74       67.84      4.78 o 
  -5   4   6       66.27       82.46      4.44 o 
  -4   4   6       28.41       23.98      3.72 o 
  -3   4   6      139.92      163.78      5.93 o 
  -2   4   6      177.32      148.06      4.83 o 
  -1   4   6      183.08      204.87      6.71 o 
   0   4   6        2.12        0.08      2.29 o 
   1   4   6       38.81       23.96      4.07 o 
   2   4   6        0.05        4.55      3.92 o 
   3   4   6      372.44      413.87      9.55 o 
   4   4   6       81.36       86.02      4.24 o 
   5   4   6       14.09        4.90      4.55 o 
   6   4   6       16.64       15.99      4.13 o 
   7   4   6        0.58        0.01      3.79 o 
   8   4   6        0.03        4.49      4.49 o 
   9   4   6        5.10        2.25      4.22 o 
 -12   5   6        2.61        2.95      4.12 o 
 -11   5   6        1.38        4.47      3.94 o 
 -10   5   6       57.91       71.42      5.40 o 
  -9   5   6       24.36       23.23      4.11 o 
  -8   5   6        7.19        8.34      3.87 o 
  -7   5   6        6.49        7.98      3.33 o 
  -6   5   6        2.44       10.91      4.08 o 
  -5   5   6      231.67      276.86      8.30 o 
  -4   5   6       20.24       21.79      3.73 o 
  -3   5   6      328.71      328.40      3.33 o 
  -2   5   6        6.78       16.33      2.83 o 
  -1   5   6      252.13      250.21      3.75 o 
   0   5   6       71.96       86.07      6.78 o 
   1   5   6       72.90       73.17      5.74 o 
   2   5   6       11.36        4.50      4.50 o 
   3   5   6        1.63       11.18      4.26 o 
   4   5   6        2.24        2.85      3.84 o 
   5   5   6       48.63       30.70      4.83 o 
   6   5   6       15.82       18.06      4.37 o 
   7   5   6        7.85       10.95      3.99 o 
   8   5   6        5.62        9.68      3.97 o 
 -11   6   6        0.47        2.65      3.37 o 
 -10   6   6        1.27        9.75      2.95 o 
  -9   6   6        4.89        6.36      3.86 o 
  -8   6   6        5.32       14.14      3.53 o 
  -7   6   6       39.08       53.88      4.95 o 
  -6   6   6       14.91       14.14      3.59 o 
  -5   6   6        4.51        4.04      3.05 o 
  -4   6   6        8.18        3.60      3.60 o 
  -3   6   6        0.65        2.49      3.45 o 
  -2   6   6       10.48        3.51      3.51 o 
  -1   6   6       30.49       18.87      3.47 o 
   0   6   6        2.88        2.55      2.55 o 
   1   6   6        6.65       14.63      3.43 o 
   2   6   6        5.65        1.19      3.71 o 
   3   6   6       30.87       24.60      4.24 o 
   4   6   6        1.20        3.39      3.39 o 
   5   6   6        0.05        0.31      3.29 o 
   6   6   6        0.50        3.08      3.13 o 
   7   6   6        1.45        3.37      3.37 o 
  -9   7   6        5.00       11.89      2.77 o 
  -8   7   6        5.85        6.94      2.80 o 
  -7   7   6        0.06        1.33      3.12 o 
  -6   7   6        0.65        6.10      2.77 o 
  -5   7   6        0.61        2.68      2.96 o 
  -4   7   6       14.12        1.97      3.45 o 
  -3   7   6        2.04        4.42      3.74 o 
  -2   7   6        0.01        2.41      2.95 o 
  -1   7   6       10.60        7.68      2.90 o 
   0   7   6       10.48        9.53      2.26 o 
   1   7   6       13.24       16.99      3.74 o 
   2   7   6        0.08        1.14      3.75 o 
   3   7   6        0.14        3.90      3.90 o 
   4   7   6        2.03        2.18      2.99 o 
   5   7   6        0.40        2.07      2.90 o 
  -6   8   6        2.42        0.00      2.90 o 
  -5   8   6        1.85       10.44      3.18 o 
  -4   8   6        1.80        8.11      3.17 o 
  -3   8   6        0.07        2.60      2.60 o 
  -2   8   6       13.79       12.77      2.94 o 
  -1   8   6        5.91        2.32      2.32 o 
   0   8   6        4.17        4.51      4.82 o 
   1   8   6        4.99        2.42      2.86 o 
   2   8   6        0.00        2.21      2.21 o 
 -15   1   7        3.07        3.98      1.91 o 
 -14   1   7        7.68       16.17      2.34 o 
 -13   1   7       23.90       25.35      3.50 o 
 -12   1   7        9.26        8.83      2.49 o 
 -11   1   7        4.44        5.99      2.86 o 
 -10   1   7       69.44       50.74      3.84 o 
  -9   1   7       23.77       13.61      3.05 o 
  -8   1   7       80.24       57.50      3.56 o 
  -7   1   7        5.97        2.90      2.90 o 
  -6   1   7      185.40      200.75      5.69 o 
  -5   1   7        0.00        0.00      2.31 o 
  -4   1   7        0.00        2.51      1.93 o 
  -3   1   7      161.93      156.01      4.61 o 
  -2   1   7      347.93      344.07      5.68 o 
  -1   1   7      269.06      296.40      7.49 o 
   0   1   7      228.02      277.07      6.29 o 
   1   1   7      272.67      296.83      7.06 o 
   2   1   7        0.04        0.00      3.36 o 
   3   1   7      196.67      169.20      6.30 o 
   4   1   7       96.34       75.34      4.43 o 
   5   1   7        4.99        2.35      4.04 o 
   6   1   7        2.41        3.78      3.78 o 
   7   1   7        7.60        4.29      3.72 o 
   8   1   7        9.44       17.10      3.58 o 
   9   1   7        1.53        3.07      3.79 o 
  10   1   7        0.09        0.56      3.47 o 
 -15   2   7        2.85        7.46      2.66 o 
 -14   2   7        0.25        3.41      3.41 o 
 -13   2   7       19.99       32.55      4.22 o 
 -12   2   7       59.38       50.44      4.71 o 
 -11   2   7       27.31       17.69      3.99 o 
 -10   2   7       26.36       30.26      4.94 o 
  -9   2   7        6.24        2.56      3.34 o 
  -8   2   7        0.09        0.00      3.21 o 
  -7   2   7        3.31        7.71      2.45 o 
  -6   2   7        2.75        0.45      2.35 o 
  -5   2   7        5.96        5.76      2.31 o 
  -4   2   7        3.93        2.39      2.69 o 
  -3   2   7       16.92       24.23      4.23 o 
  -2   2   7        1.05        6.80      2.71 o 
  -1   2   7      384.78      384.29      5.58 o 
   0   2   7      226.22      217.97      8.86 o 
   1   2   7      430.70      381.29      8.23 o 
   2   2   7      146.73      127.21      3.41 o 
   3   2   7        8.31        1.19      4.24 o 
   4   2   7        0.45        4.40      4.11 o 
   5   2   7       43.20       47.02      5.57 o 
   6   2   7       17.15       25.13      4.72 o 
   7   2   7        0.02        7.59      4.04 o 
   8   2   7        4.56       14.25      3.78 o 
   9   2   7        0.35        8.02      3.85 o 
  10   2   7        0.35        3.91      3.91 o 
 -14   3   7        0.93        2.94      2.82 o 
 -13   3   7        3.13       10.30      2.91 o 
 -12   3   7        0.36        1.65      3.22 o 
 -11   3   7       44.79       52.76      6.43 o 
 -10   3   7       44.96       26.40      4.13 o 
  -9   3   7      122.19      138.66      6.19 o 
  -8   3   7       16.74       15.91      3.88 o 
  -7   3   7        3.62        5.92      3.01 o 
  -6   3   7        1.42        2.28      2.28 o 
  -5   3   7        6.42        6.74      3.09 o 
  -4   3   7       79.39       77.08      4.49 o 
  -3   3   7        9.97       21.76      2.97 o 
  -2   3   7       27.08       20.06      3.05 o 
  -1   3   7       16.93       11.21      2.66 o 
   0   3   7       10.77        2.56      2.11 o 
   1   3   7        1.84        2.89      4.20 o 
   2   3   7        0.95        4.24      4.43 o 
   3   3   7      105.07      104.02      5.81 o 
   4   3   7        3.64        4.64      4.64 o 
   5   3   7       35.35       19.55      3.26 o 
   6   3   7        0.55        6.65      4.03 o 
   7   3   7        5.79        3.69      4.33 o 
   8   3   7        8.34        4.27      4.34 o 
   9   3   7        5.04       10.61      3.81 o 
 -13   4   7        1.08        4.41      4.41 o 
 -12   4   7       10.87        0.80      3.90 o 
 -11   4   7       20.23       17.99      4.32 o 
 -10   4   7       21.11       17.19      3.69 o 
  -9   4   7       33.26       43.14      4.72 o 
  -8   4   7      119.99      105.61      6.26 o 
  -7   4   7       93.92       87.13      5.21 o 
  -6   4   7       24.75       22.21      3.34 o 
  -5   4   7        7.98       12.17      3.63 o 
  -4   4   7        0.39        0.00      2.83 o 
  -3   4   7        0.77        0.95      2.82 o 
  -2   4   7       27.37       29.43      3.50 o 
  -1   4   7       31.40       33.55      3.21 o 
   0   4   7        3.25        3.93      6.81 o 
   1   4   7        4.66       10.24      4.54 o 
   2   4   7        0.21        7.69      4.30 o 
   3   4   7       47.61       47.65      5.79 o 
   4   4   7        6.87        5.73      4.63 o 
   5   4   7        1.69        9.73      4.47 o 
   6   4   7       40.89       29.44      5.43 o 
   7   4   7        0.69        2.23      4.46 o 
   8   4   7        2.83        0.71      3.92 o 
 -12   5   7        0.03        0.72      3.17 o 
 -11   5   7       18.15       16.28      3.43 o 
 -10   5   7        1.46        3.27      3.27 o 
  -9   5   7        9.06       10.10      2.85 o 
  -8   5   7        7.25        5.62      3.27 o 
  -7   5   7       23.73       22.46      3.34 o 
  -6   5   7       88.62       95.93      5.87 o 
  -5   5   7        0.66        3.62      3.62 o 
  -4   5   7        2.80        6.76      2.91 o 
  -3   5   7        3.07        6.57      3.37 o 
  -2   5   7       14.48       13.32      3.56 o 
  -1   5   7        4.03        9.31      3.51 o 
   0   5   7       15.06        5.34      5.34 o 
   1   5   7       40.81       43.25      5.27 o 
   2   5   7       43.86       65.72      4.88 o 
   3   5   7        0.08        0.00      4.05 o 
   4   5   7        4.52        7.21      4.53 o 
   5   5   7        0.10        0.54      3.88 o 
   6   5   7        0.00        2.80      3.78 o 
   7   5   7        0.24        1.36      3.82 o 
 -11   6   7        6.55       12.21      2.63 o 
 -10   6   7        1.66        3.42      3.48 o 
  -9   6   7        7.14        1.40      3.85 o 
  -8   6   7        0.00        0.27      3.04 o 
  -7   6   7        4.71        2.07      3.70 o 
  -6   6   7        3.52        1.33      2.58 o 
  -5   6   7        1.93        6.66      2.74 o 
  -4   6   7       10.40        3.88      4.03 o 
  -3   6   7        2.67        5.00      3.10 o 
  -2   6   7       49.42       69.31      4.95 o 
  -1   6   7        0.81        3.24      3.24 o 
   0   6   7       71.78       63.61     10.38 o 
   1   6   7        3.67       13.33      3.41 o 
   2   6   7        4.77        2.46      3.82 o 
   3   6   7        0.55        5.07      4.21 o 
   4   6   7        0.95        4.04      4.04 o 
   5   6   7        2.48        9.42      3.10 o 
   6   6   7        0.07        1.17      3.51 o 
  -9   7   7        4.90       10.86      2.35 o 
  -8   7   7        5.45        0.65      3.29 o 
  -7   7   7        1.65        3.01      3.01 o 
  -6   7   7        0.00        5.26      3.31 o 
  -5   7   7        0.54        3.80      3.80 o 
  -4   7   7        0.14        3.20      3.20 o 
  -3   7   7        0.97        0.00      3.44 o 
  -2   7   7        7.29        2.97      3.59 o 
  -1   7   7        1.87        6.93      2.80 o 
   0   7   7        2.28        5.69      6.21 o 
   1   7   7        0.91        6.15      3.38 o 
   2   7   7        6.06        7.74      3.29 o 
   3   7   7        2.56        2.16      3.21 o 
   4   7   7        2.13        4.66      2.82 o 
  -5   8   7        0.00        2.38      2.38 o 
  -4   8   7        0.70        7.47      2.73 o 
  -3   8   7        0.28        3.02      3.02 o 
  -2   8   7        3.09        8.08      1.91 o 
  -1   8   7        0.40        1.97      2.19 o 
   0   8   7        2.46        1.82      1.82 o 
 -15   0   8        6.09        5.31      1.72 o 
 -14   0   8        0.83        0.74      1.60 o 
 -13   0   8       19.85       17.40      1.90 o 
 -12   0   8       77.44       74.66      3.16 o 
 -11   0   8        8.68        2.46      2.46 o 
 -10   0   8        5.63        6.54      3.09 o 
  -9   0   8      248.31      210.09      5.14 o 
  -8   0   8       67.95       81.88      3.53 o 
  -7   0   8      696.86      775.59     11.53 o 
  -6   0   8       28.69       28.17      3.09 o 
  -5   0   8       82.40       96.58      4.60 o 
  -4   0   8        8.14        2.79      2.79 o 
  -3   0   8        0.33        3.43      2.17 o 
  -2   0   8       34.76       25.52      2.33 o 
  -1   0   8       19.44       27.43      4.05 o 
   0   0   8       56.76       42.95      3.30 o 
   1   0   8       50.63       45.55      3.24 o 
   2   0   8       92.23       87.89      3.75 o 
   3   0   8        9.07       15.04      3.50 o 
   4   0   8        1.37        1.01      2.44 o 
   5   0   8       48.71       59.65      3.35 o 
   6   0   8        1.07        0.65      2.88 o 
   7   0   8        0.52        1.00      2.99 o 
   8   0   8        4.12        2.41      2.75 o 
   9   0   8        0.01        0.45      2.46 o 
 -15   1   8        0.29        1.36      2.23 o 
 -14   1   8        1.50        4.64      2.50 o 
 -13   1   8       26.65       22.22      2.88 o 
 -12   1   8        0.44        0.36      3.04 o 
 -11   1   8       50.83       70.72      4.96 o 
 -10   1   8       23.14       24.26      4.63 o 
  -9   1   8       21.41       23.38      3.14 o 
  -8   1   8        1.89        6.15      2.90 o 
  -7   1   8       24.80       16.14      2.63 o 
  -6   1   8      328.28      345.60      8.12 o 
  -5   1   8      288.08      291.17      6.94 o 
  -4   1   8        2.02        7.13      2.27 o 
  -3   1   8        7.26        6.18      2.22 o 
  -2   1   8        4.91        2.46      2.07 o 
  -1   1   8       19.35       18.90      2.39 o 
   0   1   8       58.54       66.31      6.52 o 
   1   1   8       14.24       20.09      4.06 o 
   2   1   8        0.14        0.18      3.63 o 
   3   1   8        6.40        3.91      3.91 o 
   4   1   8        9.89        2.35      2.94 o 
   5   1   8        9.50        6.63      3.98 o 
   6   1   8        0.17        3.00      3.28 o 
   7   1   8        8.58        0.57      4.07 o 
   8   1   8        0.31        3.86      2.97 o 
   9   1   8        2.65        2.52      2.97 o 
 -14   2   8        0.03        0.00      2.96 o 
 -13   2   8        0.91        4.37      3.86 o 
 -12   2   8        2.48        6.70      2.97 o 
 -11   2   8       77.26       65.33      5.43 o 
 -10   2   8        8.59        6.31      2.97 o 
  -9   2   8       50.41       65.91      4.09 o 
  -8   2   8       45.81       43.84      3.68 o 
  -7   2   8       25.21       37.39      3.33 o 
  -6   2   8       47.42       41.29      3.68 o 
  -5   2   8        0.04        5.94      2.15 o 
  -4   2   8      149.00      128.01      4.92 o 
  -3   2   8       21.86       18.50      2.94 o 
  -2   2   8      198.45      184.33      2.67 o 
  -1   2   8       47.17       30.66      3.13 o 
   0   2   8       30.51       32.42      6.37 o 
   1   2   8       16.63       18.24      4.90 o 
   2   2   8      119.23      120.87      4.11 o 
   3   2   8       41.71       21.24      5.24 o 
   4   2   8       20.75       19.99      4.62 o 
   5   2   8        6.63        4.82      4.82 o 
   6   2   8        0.69        4.16      4.16 o 
   7   2   8        0.66        1.33      3.84 o 
   8   2   8        0.16        3.69      3.10 o 
   9   2   8        7.18        4.36      3.24 o 
 -14   3   8        0.28        5.80      3.13 o 
 -13   3   8       10.25        5.50      2.90 o 
 -12   3   8        3.62       13.56      4.89 o 
 -11   3   8       64.99       80.98      5.42 o 
 -10   3   8       22.99       19.09      4.98 o 
  -9   3   8      200.50      216.17      6.75 o 
  -8   3   8       49.04       64.44      4.53 o 
  -7   3   8       96.65       80.50      5.48 o 
  -6   3   8       47.91       52.43      4.51 o 
  -5   3   8        1.31        0.11      3.16 o 
  -4   3   8       90.60       96.69      4.15 o 
  -3   3   8        0.02        0.12      3.13 o 
  -2   3   8       32.47       28.76      3.44 o 
  -1   3   8        1.54        7.56      3.21 o 
   0   3   8       27.25       30.96      4.01 o 
   1   3   8       44.04       49.60      5.21 o 
   2   3   8      146.86      180.29      7.60 o 
   3   3   8       72.50       71.64      5.98 o 
   4   3   8        3.00        0.75      4.43 o 
   5   3   8        0.70        4.87      4.87 o 
   6   3   8        1.75        2.99      4.27 o 
   7   3   8        3.69       12.74      3.96 o 
   8   3   8        0.17        6.41      3.73 o 
 -13   4   8        0.00        2.22      3.57 o 
 -12   4   8        0.74        5.35      3.77 o 
 -11   4   8       60.11       52.05      5.65 o 
 -10   4   8        5.23        2.93      3.26 o 
  -9   4   8      101.93      101.04      6.40 o 
  -8   4   8        3.14        6.71      3.61 o 
  -7   4   8       88.20      112.99      5.55 o 
  -6   4   8       14.72       18.84      3.41 o 
  -5   4   8       48.45       45.88      3.53 o 
  -4   4   8        1.36        3.72      3.72 o 
  -3   4   8       14.47        8.24      3.45 o 
  -2   4   8       11.79        6.48      2.31 o 
  -1   4   8       63.63       65.08      5.11 o 
   0   4   8        3.58        0.46      7.64 o 
   1   4   8       59.44       73.62      6.55 o 
   2   4   8       22.92       22.08      5.94 o 
   3   4   8       17.70        3.76      5.32 o 
   4   4   8      104.78       99.74      6.66 o 
   5   4   8        0.03        5.41      4.83 o 
   6   4   8        0.03        4.29      4.29 o 
   7   4   8        2.02        2.79      3.90 o 
 -12   5   8        7.29       12.31      3.81 o 
 -11   5   8        0.15        1.44      3.72 o 
 -10   5   8        0.74        2.15      3.47 o 
  -9   5   8       48.96       45.85      3.81 o 
  -8   5   8        0.03        2.08      3.12 o 
  -7   5   8        1.88        4.74      4.09 o 
  -6   5   8        6.99        2.63      3.29 o 
  -5   5   8        0.03        0.96      3.21 o 
  -4   5   8       11.59        8.73      3.92 o 
  -3   5   8       63.56       47.34      4.04 o 
  -2   5   8       14.16        3.37      3.37 o 
  -1   5   8       99.32      100.27      4.48 o 
   0   5   8       10.14        5.39      3.18 o 
   1   5   8       88.46      110.55      5.66 o 
   2   5   8       11.73        4.84      5.09 o 
   3   5   8        0.01        0.71      4.29 o 
   4   5   8        9.65       16.78      4.80 o 
   5   5   8        4.18        3.61      4.60 o 
   6   5   8        6.90        4.27      4.27 o 
 -11   6   8        0.07        2.76      2.76 o 
 -10   6   8        1.37        9.83      2.84 o 
  -9   6   8        1.90        4.74      3.36 o 
  -8   6   8        2.65        2.72      2.86 o 
  -7   6   8        3.17        5.48      2.82 o 
  -6   6   8        0.01        0.87      3.22 o 
  -5   6   8       39.83       33.30      4.67 o 
  -4   6   8        3.94        3.03      3.03 o 
  -3   6   8       13.35        6.80      3.82 o 
  -2   6   8        2.09        3.13      3.13 o 
  -1   6   8        0.05        7.34      3.57 o 
   0   6   8        4.95       12.54      9.24 o 
   1   6   8        9.10        4.41      4.08 o 
   2   6   8        1.72        3.22      3.80 o 
   3   6   8        0.00        4.49      3.47 o 
   4   6   8        2.45        3.61      3.61 o 
   5   6   8        1.39        0.00      3.30 o 
  -8   7   8       20.03       16.84      3.60 o 
  -7   7   8        1.59        3.38      3.38 o 
  -6   7   8        0.79        6.79      2.59 o 
  -5   7   8        0.15        3.69      2.26 o 
  -4   7   8        2.82        1.76      2.76 o 
  -3   7   8        2.97        9.28      2.66 o 
  -2   7   8        3.64        1.69      2.75 o 
  -1   7   8        0.02        1.09      2.23 o 
   0   7   8        3.68        3.41      9.04 o 
   1   7   8        5.05        9.73      2.89 o 
   2   7   8        3.08        3.23      3.23 o 
   3   7   8        1.36        4.60      2.86 o 
 -14   1   9        7.51        6.76      2.93 o 
 -13   1   9        9.33       11.34      2.79 o 
 -12   1   9       14.13       26.37      3.00 o 
 -11   1   9        0.24        3.14      2.85 o 
 -10   1   9        1.41        5.77      3.01 o 
  -9   1   9      113.73      123.28      5.58 o 
  -8   1   9        5.42        7.67      2.89 o 
  -7   1   9       92.36       65.12      4.02 o 
  -6   1   9       96.19       72.52      4.46 o 
  -5   1   9       31.27       43.57      3.92 o 
  -4   1   9      142.24      167.07      5.63 o 
  -3   1   9       13.65        7.84      2.77 o 
  -2   1   9        3.89        5.70      2.91 o 
  -1   1   9      160.73      167.87      6.07 o 
   0   1   9        3.57        6.87      2.92 o 
   1   1   9       26.27       37.89      4.79 o 
   2   1   9      191.81      234.71      3.93 o 
   3   1   9       23.90       25.22      4.62 o 
   4   1   9       90.92       68.18      4.75 o 
   5   1   9       62.21       58.60      4.45 o 
   6   1   9        2.30        7.52      3.51 o 
   7   1   9        2.47        3.39      3.39 o 
   8   1   9        0.15        2.42      2.82 o 
 -14   2   9        4.12        4.05      2.82 o 
 -13   2   9       23.03       13.11      3.98 o 
 -12   2   9       34.63       42.08      4.95 o 
 -11   2   9       46.78       50.30      4.89 o 
 -10   2   9       25.30       44.32      3.75 o 
  -9   2   9        5.69        6.50      3.13 o 
  -8   2   9       42.98       58.75      4.04 o 
  -7   2   9       16.60       20.51      3.91 o 
  -6   2   9       22.90       21.81      3.64 o 
  -5   2   9        7.28       15.38      2.61 o 
  -4   2   9       10.69        3.04      3.04 o 
  -3   2   9        0.33        1.02      2.89 o 
  -2   2   9       61.74       47.65      4.37 o 
  -1   2   9       91.60      101.20      6.28 o 
   0   2   9       30.39       33.47      3.12 o 
   1   2   9      219.51      199.51      7.81 o 
   2   2   9       54.85       49.11      3.82 o 
   3   2   9       90.98       91.59      5.77 o 
   4   2   9       44.15       38.36      4.67 o 
   5   2   9        3.63        4.64      4.64 o 
   6   2   9       27.13       30.53      4.50 o 
   7   2   9        5.74        1.23      3.94 o 
   8   2   9        0.94        6.38      2.93 o 
 -14   3   9        0.04        2.08      3.12 o 
 -13   3   9        2.83        0.00      3.46 o 
 -12   3   9        0.09        0.00      4.06 o 
 -11   3   9       17.11       13.74      3.77 o 
 -10   3   9       29.41       44.88      4.16 o 
  -9   3   9        7.58        8.77      3.21 o 
  -8   3   9       14.54       18.99      3.61 o 
  -7   3   9       29.21       25.08      4.02 o 
  -6   3   9        6.64       12.77      4.08 o 
  -5   3   9        0.33        3.75      3.75 o 
  -4   3   9        7.13       10.35      3.45 o 
  -3   3   9       27.44       27.12      3.70 o 
  -2   3   9       22.04       16.56      3.48 o 
  -1   3   9        3.01        6.63      3.57 o 
   0   3   9        9.46       23.73      3.34 o 
   1   3   9       34.72       43.25      5.33 o 
   2   3   9        1.26        3.07      4.84 o 
   3   3   9        9.71       13.20      5.79 o 
   4   3   9       17.50       31.88      4.72 o 
   5   3   9        5.27        2.26      3.64 o 
   6   3   9        0.82        2.12      4.19 o 
   7   3   9        8.63        0.65      4.14 o 
 -13   4   9        3.44        2.10      3.27 o 
 -12   4   9        2.23        3.48      3.48 o 
 -11   4   9        0.30        3.23      3.23 o 
 -10   4   9        0.49        3.21      3.21 o 
  -9   4   9        1.21        9.06      3.12 o 
  -8   4   9       43.12       32.95      4.15 o 
  -7   4   9        6.46        3.30      3.30 o 
  -6   4   9       35.46       22.29      3.60 o 
  -5   4   9       58.76       66.08      4.50 o 
  -4   4   9        5.10        3.78      2.75 o 
  -3   4   9        7.18        8.17      3.22 o 
  -2   4   9        1.84        3.27      2.66 o 
  -1   4   9        3.09       10.08      3.69 o 
   0   4   9       47.17       46.72     13.69 o 
   1   4   9        3.68       13.30      4.53 o 
   2   4   9        0.64        0.67      4.11 o 
   3   4   9       14.42        4.70      5.66 o 
   4   4   9        1.52        3.91      4.66 o 
   5   4   9        0.95        3.77      4.38 o 
   6   4   9        2.18        9.11      3.58 o 
 -12   5   9        2.36        4.47      3.13 o 
 -11   5   9        0.09        3.35      3.35 o 
 -10   5   9        6.59       15.98      3.50 o 
  -9   5   9        3.67        4.84      2.96 o 
  -8   5   9        0.00        3.14      3.14 o 
  -7   5   9        6.60        5.42      2.75 o 
  -6   5   9       10.11        3.16      3.16 o 
  -5   5   9        0.40        2.55      3.01 o 
  -4   5   9       34.18       26.69      3.93 o 
  -3   5   9        0.36        6.95      2.86 o 
  -2   5   9        0.30        3.41      3.41 o 
  -1   5   9        9.70       17.76      2.97 o 
   0   5   9       34.00       40.04      3.67 o 
   1   5   9        2.28        9.89      4.34 o 
   2   5   9        3.97        1.49      4.68 o 
   3   5   9        2.99        5.94      4.80 o 
   4   5   9        2.17        3.99      3.57 o 
   5   5   9        2.23        3.92      3.92 o 
 -10   6   9        3.35        8.64      2.85 o 
  -9   6   9        0.98        5.16      2.52 o 
  -8   6   9        4.96        5.22      3.12 o 
  -7   6   9        1.06        5.85      2.50 o 
  -6   6   9        0.00        1.26      3.27 o 
  -5   6   9        1.06        0.59      3.20 o 
  -4   6   9        2.35        9.33      2.71 o 
  -3   6   9        6.18       12.84      3.08 o 
  -2   6   9       59.33       42.73      3.96 o 
  -1   6   9       12.70       16.56      3.17 o 
   0   6   9        4.89        2.77      2.76 o 
   1   6   9        2.05        3.90      3.90 o 
   2   6   9        0.14        3.89      3.89 o 
   3   6   9        1.97        1.25      3.95 o 
   4   6   9        0.18        3.57      3.57 o 
  -7   7   9        0.72        1.75      2.52 o 
  -6   7   9        1.63        2.49      2.49 o 
  -5   7   9        1.55        2.78      2.24 o 
  -4   7   9        7.10       13.27      2.34 o 
  -3   7   9        0.18        2.66      2.66 o 
  -2   7   9        1.05        1.59      2.74 o 
  -1   7   9        1.77        1.06      2.67 o 
   0   7   9        3.01        0.38      1.90 o 
   1   7   9        3.22        3.09      3.09 o 
 -14   0  10        1.83        1.50      2.01 o 
 -13   0  10        1.19        2.03      2.03 o 
 -12   0  10        5.84        2.16      2.20 o 
 -11   0  10       33.03       29.94      2.71 o 
 -10   0  10       33.01       24.47      2.59 o 
  -9   0  10       36.67       34.43      3.82 o 
  -8   0  10      281.99      300.77      9.07 o 
  -7   0  10      100.06       80.24      4.84 o 
  -6   0  10      234.05      244.42      6.82 o 
  -5   0  10      570.13      602.67     10.30 o 
  -4   0  10       12.99        5.97      3.11 o 
  -3   0  10        8.11        2.90      2.90 o 
  -2   0  10        3.67        0.00      3.34 o 
  -1   0  10        9.81       13.18      3.63 o 
   0   0  10       13.14        6.75      4.74 o 
   1   0  10        0.32        3.99      3.99 o 
   2   0  10        4.26        0.00      3.26 o 
   3   0  10       31.63       32.87      3.68 o 
   4   0  10        8.88        3.28      3.28 o 
   5   0  10       11.59        3.38      3.43 o 
   6   0  10        3.61        5.42      2.59 o 
   7   0  10        4.90        2.58      2.58 o 
 -14   1  10        3.77        3.62      2.02 o 
 -13   1  10        5.51        2.34      3.42 o 
 -12   1  10        5.89        1.27      3.68 o 
 -11   1  10       19.21       19.56      3.16 o 
 -10   1  10       34.08       36.34      4.29 o 
  -9   1  10       72.09       81.53      5.07 o 
  -8   1  10        0.13        0.57      2.78 o 
  -7   1  10        4.84        5.15      3.00 o 
  -6   1  10       10.58        5.72      2.48 o 
  -5   1  10       23.67       21.23      4.07 o 
  -4   1  10      158.59      161.46      3.57 o 
  -3   1  10      116.93      138.80      6.01 o 
  -2   1  10       89.37      108.36      5.67 o 
  -1   1  10        2.47        5.16      3.31 o 
   0   1  10        3.14        0.58      4.17 o 
   1   1  10        5.21       11.00      4.39 o 
   2   1  10        2.44        0.84      3.60 o 
   3   1  10        3.85        0.62      3.72 o 
   4   1  10        0.13        0.00      2.24 o 
   5   1  10        1.12       10.51      3.53 o 
   6   1  10        0.04        0.53      3.47 o 
   7   1  10        0.11        2.87      2.87 o 
 -14   2  10        8.49        4.57      3.01 o 
 -13   2  10        0.03        5.80      2.70 o 
 -12   2  10        0.67        3.03      3.64 o 
 -11   2  10        1.75        0.00      3.54 o 
 -10   2  10        1.65        2.05      3.53 o 
  -9   2  10       46.11       38.41      3.80 o 
  -8   2  10       29.92       17.02      2.99 o 
  -7   2  10       44.71       44.14      3.86 o 
  -6   2  10        7.58        8.39      3.45 o 
  -5   2  10       27.02       15.67      2.99 o 
  -4   2  10       12.98       19.14      3.26 o 
  -3   2  10        1.26        0.00      3.64 o 
  -2   2  10        2.42        3.40      3.40 o 
  -1   2  10        1.89        1.99      4.03 o 
   0   2  10       92.34       86.14      8.03 o 
   1   2  10        0.20        0.55      4.62 o 
   2   2  10        1.78        3.45      3.45 o 
   3   2  10        0.09        4.24      4.24 o 
   4   2  10       10.16        7.13      4.23 o 
   5   2  10        1.54        4.54      4.54 o 
   6   2  10        3.31       10.35      3.43 o 
   7   2  10        1.90        3.07      3.07 o 
 -13   3  10        0.08        2.18      3.03 o 
 -12   3  10       14.91        6.70      3.21 o 
 -11   3  10        0.71        2.91      3.29 o 
 -10   3  10        7.29        1.40      3.57 o 
  -9   3  10       25.39       17.20      3.81 o 
  -8   3  10        5.00        1.27      2.77 o 
  -7   3  10      257.28      269.63      6.94 o 
  -6   3  10       41.00       44.64      4.24 o 
  -5   3  10       12.52       11.75      3.86 o 
  -4   3  10        5.51        3.24      3.24 o 
  -3   3  10        8.33        7.61      3.05 o 
  -2   3  10        0.91        3.42      3.42 o 
  -1   3  10        1.40        4.47      3.48 o 
   0   3  10       21.38       29.54      3.55 o 
   1   3  10        2.71        4.82      5.31 o 
   2   3  10       24.54       20.12      4.82 o 
   3   3  10        2.88        5.57      4.78 o 
   4   3  10        2.19        0.81      4.26 o 
   5   3  10        2.07        2.18      4.22 o 
   6   3  10        6.07        7.72      3.69 o 
 -12   4  10        1.60        9.56      3.19 o 
 -11   4  10        0.13        6.99      3.06 o 
 -10   4  10       16.89       16.65      3.99 o 
  -9   4  10       22.46       38.67      4.72 o 
  -8   4  10        3.71        3.47      3.47 o 
  -7   4  10        0.56        0.69      2.78 o 
  -6   4  10       14.59       10.39      3.25 o 
  -5   4  10       88.25      106.47      5.44 o 
  -4   4  10       30.64       24.59      4.41 o 
  -3   4  10       12.52       14.90      3.16 o 
  -2   4  10        1.92        7.78      3.50 o 
  -1   4  10        0.13        2.23      2.77 o 
   0   4  10        9.07        5.14      3.43 o 
   1   4  10        0.87        3.13      4.66 o 
   2   4  10       13.40       20.84      5.56 o 
   3   4  10        0.02        2.37      4.49 o 
   4   4  10        0.05        0.74      4.51 o 
   5   4  10        0.10        4.22      4.28 o 
 -11   5  10        1.28        1.53      2.58 o 
 -10   5  10        3.87        6.54      3.14 o 
  -9   5  10        4.90        3.67      3.67 o 
  -8   5  10       10.34       13.20      2.86 o 
  -7   5  10       26.11       32.04      4.25 o 
  -6   5  10       16.65       16.83      2.90 o 
  -5   5  10       11.49       11.58      3.07 o 
  -4   5  10        0.02        0.30      2.75 o 
  -3   5  10        0.49        4.54      2.78 o 
  -2   5  10       15.11       13.81      2.97 o 
  -1   5  10        9.76       11.34      3.01 o 
   0   5  10       15.15       14.89      2.93 o 
   1   5  10        1.07        2.17      4.48 o 
   2   5  10        0.80        0.00      4.68 o 
   3   5  10        1.71        2.89      4.50 o 
   4   5  10        0.39        4.74      3.72 o 
  -9   6  10        0.72        2.37      2.53 o 
  -8   6  10        0.69        0.62      2.75 o 
  -7   6  10        0.54        2.73      2.73 o 
  -6   6  10        0.00        5.44      2.60 o 
  -5   6  10        3.25        2.38      2.79 o 
  -4   6  10        1.37        4.76      2.20 o 
  -3   6  10       14.05       19.64      3.34 o 
  -2   6  10        0.48        0.00      2.43 o 
  -1   6  10        1.68        0.59      2.78 o 
   0   6  10        0.66        1.07      7.06 o 
   1   6  10        1.08        6.74      3.34 o 
   2   6  10        1.78        3.63      3.69 o 
  -5   7  10        0.00        2.52      2.61 o 
  -4   7  10        1.63        2.74      2.74 o 
  -3   7  10        0.62        3.45      2.19 o 
  -2   7  10        2.18        0.99      2.40 o 
 -14   1  11        3.78        4.50      2.07 o 
 -13   1  11        1.63        2.93      2.49 o 
 -12   1  11        7.21        3.27      3.34 o 
 -11   1  11        2.09        0.00      3.12 o 
 -10   1  11        0.15        2.73      2.73 o 
  -9   1  11        1.07        4.23      2.48 o 
  -8   1  11        5.33        3.54      3.54 o 
  -7   1  11       23.22       32.73      3.96 o 
  -6   1  11        0.61        9.04      3.34 o 
  -5   1  11       55.80       61.13      4.79 o 
  -4   1  11       18.78        9.90      2.67 o 
  -3   1  11      114.00      123.43      6.71 o 
  -2   1  11        5.11        0.67      4.06 o 
  -1   1  11        6.88        0.00      3.54 o 
   0   1  11        1.46        4.82      4.82 o 
   1   1  11        0.19        4.56      4.56 o 
   2   1  11        2.71        0.68      4.27 o 
   3   1  11       26.37       16.99      4.40 o 
   4   1  11       23.56       24.06      2.36 o 
   5   1  11        0.74        1.59      3.03 o 
   6   1  11       26.66       27.45      3.07 o 
 -13   2  11        4.78       13.85      3.30 o 
 -12   2  11       19.31       13.09      3.70 o 
 -11   2  11        0.43        2.14      3.01 o 
 -10   2  11        2.40        5.81      2.44 o 
  -9   2  11        8.11        4.36      2.54 o 
  -8   2  11        0.67        2.62      2.93 o 
  -7   2  11       39.96       62.14      4.87 o 
  -6   2  11       16.98       18.44      3.95 o 
  -5   2  11       12.98        2.88      3.93 o 
  -4   2  11       13.63       18.44      3.96 o 
  -3   2  11        0.90        1.52      3.95 o 
  -2   2  11        1.32        2.35      4.08 o 
  -1   2  11      107.54      101.86      6.13 o 
   0   2  11       19.56       27.04      8.66 o 
   1   2  11        6.06       11.70      5.15 o 
   2   2  11       20.59       11.43      4.70 o 
   3   2  11        3.15        5.08      4.31 o 
   4   2  11       12.21        4.72      4.24 o 
   5   2  11       26.65       25.06      4.30 o 
   6   2  11        0.43        3.11      3.25 o 
 -13   3  11        0.00        4.61      2.94 o 
 -12   3  11        3.08        0.71      3.02 o 
 -11   3  11        0.03        3.38      3.64 o 
 -10   3  11        4.49        2.00      2.83 o 
  -9   3  11        3.15        3.82      3.11 o 
  -8   3  11        1.63        7.15      3.27 o 
  -7   3  11        0.71        0.63      3.17 o 
  -6   3  11        0.14        0.37      3.02 o 
  -5   3  11        3.84        3.59      3.59 o 
  -4   3  11        4.73       14.51      3.28 o 
  -3   3  11       36.00       49.89      4.44 o 
  -2   3  11        3.33        6.28      3.96 o 
  -1   3  11       21.25       17.03      4.19 o 
   0   3  11        0.86        5.09      3.04 o 
   1   3  11        7.90       13.29      4.80 o 
   2   3  11        6.96        7.33      5.09 o 
   3   3  11        1.83        4.05      4.23 o 
   4   3  11        1.18        4.78      4.78 o 
   5   3  11        0.06        3.91      3.91 o 
 -12   4  11        4.16        2.91      2.91 o 
 -11   4  11        0.13        0.05      2.55 o 
 -10   4  11        1.76        4.55      2.77 o 
  -9   4  11        0.01        0.66      2.57 o 
  -8   4  11        0.03        1.31      2.48 o 
  -7   4  11        1.74        0.64      3.28 o 
  -6   4  11        0.29        1.34      2.96 o 
  -5   4  11        2.58        4.08      2.85 o 
  -4   4  11        6.71        1.36      3.11 o 
  -3   4  11        6.42       10.06      3.46 o 
  -2   4  11        9.94       13.48      3.64 o 
  -1   4  11        0.04        3.70      3.70 o 
   0   4  11        2.57        8.86      3.06 o 
   1   4  11       11.42        2.41      5.07 o 
   2   4  11        6.84       18.99      4.68 o 
   3   4  11        0.07        0.70      4.10 o 
   4   4  11        7.37        6.17      3.78 o 
 -10   5  11        0.27        2.56      2.56 o 
  -9   5  11        0.56        0.00      3.38 o 
  -8   5  11        5.51        4.91      3.24 o 
  -7   5  11        3.11        3.10      3.22 o 
  -6   5  11        2.03        1.27      2.49 o 
  -5   5  11        0.14        1.24      2.93 o 
  -4   5  11        3.74        3.87      2.80 o 
  -3   5  11       25.75       22.38      3.21 o 
  -2   5  11        0.08        4.04      3.12 o 
  -1   5  11        1.63        3.79      3.79 o 
   0   5  11        2.60        7.22      2.56 o 
   1   5  11        4.24        7.57      3.62 o 
   2   5  11        4.68        2.07      3.57 o 
  -8   6  11        1.65        1.60      2.70 o 
  -7   6  11        0.01        1.08      2.62 o 
  -6   6  11        0.31        2.54      2.54 o 
  -5   6  11       11.92        2.73      2.73 o 
  -4   6  11        0.04        0.57      2.56 o 
  -3   6  11        0.41        3.94      2.63 o 
  -2   6  11        1.44        0.58      2.53 o 
  -1   6  11       16.55       16.19      2.56 o 
   0   6  11        0.02        1.48      2.19 o 
 -13   0  12        6.27        3.98      1.94 o 
 -12   0  12        0.18        2.05      2.05 o 
 -11   0  12        0.59        5.78      3.30 o 
 -10   0  12        2.96        0.56      3.12 o 
  -9   0  12        8.43       11.27      3.20 o 
  -8   0  12       26.10       24.77      2.93 o 
  -7   0  12       11.29        2.04      3.51 o 
  -6   0  12      154.55      146.92      6.55 o 
  -5   0  12       22.39       21.43      3.75 o 
  -4   0  12      299.68      274.07      7.76 o 
  -3   0  12        0.02        3.42      3.42 o 
  -2   0  12        1.47        4.68      2.93 o 
  -1   0  12       14.25       10.38      2.86 o 
   0   0  12        0.05        0.86      2.10 o 
   1   0  12        3.44        8.68      3.08 o 
   2   0  12        3.87        2.94      2.94 o 
   3   0  12        3.68        5.28      2.83 o 
   4   0  12        0.14        0.86      1.35 o 
   5   0  12        5.37        6.40      2.11 o 
 -13   1  12        7.74        0.00      3.22 o 
 -12   1  12        0.53        4.03      2.75 o 
 -11   1  12       12.28       23.20      3.13 o 
 -10   1  12       11.36       11.14      2.07 o 
  -9   1  12        4.10        6.71      2.79 o 
  -8   1  12       29.74       43.84      4.45 o 
  -7   1  12       31.57       33.42      4.98 o 
  -6   1  12       12.67       16.75      3.95 o 
  -5   1  12       15.75       13.60      5.18 o 
  -4   1  12        4.72        9.21      4.12 o 
  -3   1  12       11.87        3.02      4.32 o 
  -2   1  12       72.21       81.46      4.08 o 
  -1   1  12        8.99        8.71      3.19 o 
   0   1  12        9.79       21.07      2.88 o 
   1   1  12        0.29       10.80      3.99 o 
   2   1  12        2.39       10.83      3.59 o 
   3   1  12        2.77        8.82      3.65 o 
   4   1  12        0.16        0.54      1.95 o 
   5   1  12        0.77        2.75      2.75 o 
 -13   2  12        0.84        0.29      3.00 o 
 -12   2  12        1.03        0.67      2.86 o 
 -11   2  12        0.00        5.60      2.34 o 
 -10   2  12        1.08        1.19      2.82 o 
  -9   2  12        1.28        2.95      2.95 o 
  -8   2  12        6.16        2.09      3.18 o 
  -7   2  12       17.63        8.71      4.23 o 
  -6   2  12       18.63       32.51      3.96 o 
  -5   2  12        4.70       15.68      3.59 o 
  -4   2  12        0.01        8.07      3.79 o 
  -3   2  12       47.12       49.08      3.25 o 
  -2   2  12        0.03        3.31      4.57 o 
  -1   2  12        0.60        7.35      4.05 o 
   0   2  12        0.20        1.26     13.68 o 
   1   2  12        0.32        5.44      4.78 o 
   2   2  12        9.43       11.71      3.19 o 
   3   2  12        3.58        3.36      3.93 o 
   4   2  12        0.82        3.67      3.67 o 
 -12   3  12        0.84        3.17      3.17 o 
 -11   3  12        0.28        3.03      2.34 o 
 -10   3  12        2.19        3.11      3.11 o 
  -9   3  12        0.68        0.64      2.49 o 
  -8   3  12        2.32        1.32      3.04 o 
  -7   3  12        3.73        1.35      3.29 o 
  -6   3  12       57.91       49.20      3.76 o 
  -5   3  12       36.50       33.52      4.15 o 
  -4   3  12       12.55       18.69      4.26 o 
  -3   3  12        4.95        4.02      3.84 o 
  -2   3  12       10.24       17.45      3.33 o 
  -1   3  12        0.20        7.57      3.46 o 
   0   3  12        2.66       10.13      2.76 o 
   1   3  12        2.37        4.11      4.76 o 
   2   3  12        3.37        3.11      4.67 o 
   3   3  12        0.07        4.12      4.12 o 
 -11   4  12        7.13       12.41      2.63 o 
 -10   4  12        6.23        0.59      2.63 o 
  -9   4  12        0.19        2.82      2.82 o 
  -8   4  12       23.04       35.67      3.72 o 
  -7   4  12        0.09        0.82      2.91 o 
  -6   4  12        0.17        0.00      3.01 o 
  -5   4  12        9.16       17.09      3.45 o 
  -4   4  12       41.72       38.64      3.23 o 
  -3   4  12        4.50        4.78      3.35 o 
  -2   4  12       12.43        3.09      3.18 o 
  -1   4  12        0.17        1.58      3.41 o 
   0   4  12        0.07        3.14      5.12 o 
   1   4  12        0.59        1.52      5.07 o 
   2   4  12        2.06        0.00      3.34 o 
  -9   5  12       10.21       21.12      2.53 o 
  -8   5  12        4.54        3.92      2.59 o 
  -7   5  12        2.95        1.71      2.57 o 
  -6   5  12       15.11        8.24      2.61 o 
  -5   5  12        1.71        0.58      2.43 o 
  -4   5  12       11.28        7.49      3.18 o 
  -3   5  12        1.96        7.76      2.95 o 
  -2   5  12        0.02        3.50      3.50 o 
  -1   5  12        6.00        6.01      3.35 o 
   0   5  12        0.24        4.02      4.02 o 
  -4   6  12        0.13        2.01      2.15 o 
 -12   1  13        0.01        2.49      2.49 o 
 -11   1  13        0.02        1.63      2.34 o 
 -10   1  13        1.36        2.87      2.87 o 
  -9   1  13        0.00        0.52      3.11 o 
  -8   1  13        9.40        3.53      3.53 o 
  -7   1  13        4.29        4.90      4.01 o 
  -6   1  13        0.38        0.81      3.87 o 
  -5   1  13        3.66        9.60      3.71 o 
  -4   1  13        0.37        1.60      3.92 o 
  -3   1  13       11.91        2.33      3.71 o 
  -2   1  13        6.95        3.94      3.94 o 
  -1   1  13        6.65       10.78      3.37 o 
   0   1  13        0.54        6.00      3.74 o 
   1   1  13        2.17        4.06      4.06 o 
   2   1  13        0.93        3.41      3.41 o 
   3   1  13        0.02        0.50      2.50 o 
 -12   2  13        0.96        3.84      2.35 o 
 -11   2  13        1.09        0.00      2.00 o 
 -10   2  13       11.82       16.67      2.72 o 
  -9   2  13        6.98        3.88      3.24 o 
  -8   2  13        0.03        3.02      3.02 o 
  -7   2  13        4.15        9.11      3.23 o 
  -6   2  13        7.23       12.77      3.45 o 
  -5   2  13        3.76        2.69      3.96 o 
  -4   2  13        1.74        2.18      3.40 o 
  -3   2  13        1.45        5.12      4.75 o 
  -2   2  13        3.57        2.48      4.16 o 
  -1   2  13        0.00        0.78      3.27 o 
   0   2  13       27.48       18.44      4.67 o 
   1   2  13        3.11        4.23      4.02 o 
   2   2  13        6.05       11.13      3.89 o 
   3   2  13        4.97       12.55      3.03 o 
 -11   3  13        0.39        0.51      2.41 o 
 -10   3  13        1.56        1.68      2.19 o 
  -9   3  13        0.39        2.38      2.77 o 
  -8   3  13        3.82        1.89      2.89 o 
  -7   3  13        0.07        6.16      2.42 o 
  -6   3  13        8.11        2.91      3.52 o 
  -5   3  13        2.27        0.80      3.73 o 
  -4   3  13       13.84       21.63      4.47 o 
  -3   3  13        2.35        4.14      3.88 o 
  -2   3  13       20.97       28.22      4.94 o 
  -1   3  13        5.47        3.95      3.95 o 
   0   3  13        4.99        3.17      3.17 o 
   1   3  13       13.14        9.62      4.27 o 
   2   3  13        0.45        0.44      2.99 o 
  -9   4  13        0.19        2.17      2.17 o 
  -8   4  13        1.09        2.84      2.84 o 
  -7   4  13        5.55        8.42      2.96 o 
  -6   4  13        3.10        3.85      2.56 o 
  -5   4  13        5.11       10.12      3.57 o 
  -4   4  13        5.47        4.96      3.27 o 
  -3   4  13        0.30        1.01      3.36 o 
  -2   4  13        0.09        0.89      2.67 o 
  -1   4  13        3.49        0.00      3.96 o 
   0   4  13        1.70        5.50      2.58 o 
  -7   5  13        2.71        5.56      2.46 o 
  -6   5  13        4.70        3.19      2.62 o 
  -5   5  13        0.66        4.43      2.56 o 
  -4   5  13        0.31        4.05      2.25 o 
  -3   5  13        0.01        3.56      2.93 o 
 -11   0  14        1.02        3.08      2.70 o 
 -10   0  14        3.10        6.72      2.83 o 
  -9   0  14        0.30        0.66      2.94 o 
  -8   0  14        5.43        3.33      2.93 o 
  -7   0  14        0.97        7.21      3.60 o 
  -6   0  14       56.92       60.04      2.52 o 
  -5   0  14        5.35        0.00      3.24 o 
  -4   0  14       38.23       37.79      3.39 o 
  -3   0  14        2.73        2.99      2.99 o 
  -2   0  14        9.69        3.13      3.13 o 
  -1   0  14        0.04        2.10      2.31 o 
   0   0  14        1.51        1.25      9.07 o 
   1   0  14        0.54        6.66      2.39 o 
 -11   1  14        0.91        3.53      1.97 o 
 -10   1  14        7.05        2.46      2.46 o 
  -9   1  14        3.16        7.22      3.17 o 
  -8   1  14       19.27        8.49      3.64 o 
  -7   1  14        0.28        0.49      3.28 o 
  -6   1  14       23.15       23.27      4.16 o 
  -5   1  14        0.49        3.73      3.73 o 
  -4   1  14        6.64        2.37      3.46 o 
  -3   1  14        0.00        3.52      3.52 o 
  -2   1  14        0.01        5.66      3.28 o 
  -1   1  14        0.84        3.70      3.70 o 
   0   1  14        2.17        3.57      7.33 o 
   1   1  14        4.65        2.19      3.41 o 
 -10   2  14        0.00        1.08      2.26 o 
  -9   2  14        0.03        1.30      2.59 o 
  -8   2  14        0.03        0.00      2.96 o 
  -7   2  14        0.00        0.74      3.41 o 
  -6   2  14        4.56        3.47      3.47 o 
  -5   2  14        2.52        9.88      3.68 o 
  -4   2  14        1.23        9.90      3.76 o 
  -3   2  14        0.29        3.59      3.59 o 
  -2   2  14        1.48        5.51      3.47 o 
  -1   2  14        8.51        2.22      4.10 o 
   0   2  14        0.02        3.74      3.74 o 
  -9   3  14        0.29        7.08      2.42 o 
  -8   3  14        2.71        2.88      2.88 o 
  -7   3  14        0.24        1.35      2.83 o 
  -6   3  14        0.50        1.40      2.94 o 
  -5   3  14        4.34        1.49      3.12 o 
  -4   3  14        2.60        5.41      2.85 o 
  -3   3  14        7.59        3.94      4.30 o 
  -2   3  14        0.32        0.78      4.15 o 
  -1   3  14        4.60        0.72      3.22 o 
  -7   4  14        0.54        0.53      2.39 o 
  -6   4  14        1.12        2.75      2.75 o 
  -5   4  14        1.68        0.00      3.00 o 
  -4   4  14        0.33        3.35      3.35 o 
  -3   4  14       17.23       18.20      4.02 o 
  -9   1  15        1.14        3.41      3.41 o 
  -8   1  15        0.86        3.08      3.08 o 
  -7   1  15        1.67        3.84      3.84 o 
  -6   1  15        1.04        3.59      3.59 o 
  -5   1  15        3.41        8.74      2.99 o 
  -4   1  15        0.00        2.14      3.04 o 
  -3   1  15        1.08        3.21      3.21 o 
  -2   1  15        0.10        2.48      2.96 o 
  -1   1  15        0.01        2.23      2.76 o 
  -8   2  15       10.84       15.85      3.02 o 
  -7   2  15        4.87        0.00      3.26 o 
  -6   2  15        1.92        0.74      3.03 o 
  -5   2  15        0.37        3.77      3.08 o 
  -4   2  15        0.08        3.03      3.51 o 
  -3   2  15        0.02        3.71      3.71 o 
  -2   2  15        0.07        0.66      2.46 o 
                                                 
